# Supplementary material for: Power quality approximation for household equipment load combinations using a stepwise growth in input parameters of AI models
Source: Sci Rep. 2022 Nov 8;12:19025. doi: 10.1038/s41598-022-21812-1 (PMC9643369; doi:10.1038/s41598-022-21812-1)
Supplement: Supplementary file 1 — Supplementary Information. [file 41598_2022_21812_MOESM1_ESM.xls]

## Sheet: Main
Off-Grid Hard/ SMC 144 U S150 R B E(459)/ výstup střídače
Čas	Spotr.1	Spotr.2	Spotr.3	Napětí			Výkon	Učiník	Pst	Frekvence 10s			Frekvence celková			THDU			THDI			Příkon (Spotřeba)
record time[s]				avg.U1[V]	min.U1[V]	max.U1[V]	avg.P1[kW]	PF1[]	Pst1[]	avg.f10s[Hz]	min.f10s[Hz]	max.f10s[Hz]	avg.f[Hz]	min.f[Hz]	max.f[Hz]	avg.THDU1[%]	min.THDU1[%]	max.THDU1[%]	avg.THDI1[%]	min.THDI1[%]	max.THDI1[%]	avg.Pfh1[kW]
2018-03-22 00:00:00	1	2	3	243.468	243.29	243.622	0.0447741	0.602606	0.0704795	50.0063	49.9946	50.0158	50.0035	49.9894	50.0214	1.85352	1.76636	1.92498	33.3487	32.5956	34.8484	0.0447195
2018-03-22 00:01:00	1	2	3	225.362	195.933	243.453	1.42251	0.760394	0.0704795	50.0038	49.9946	50.0073	50.0059	49.9792	50.0502	3.87781	1.8701	11.5071	12.1876	5.74968	33.5992	1.42256
2018-03-22 00:02:00	1	2	3	224.389	224.091	224.702	1.29354	0.74898	0.0704795	50.0071	50.0071	50.0073	50.0072	50.0043	50.0111	3.87495	3.78735	3.97021	11.0385	10.6777	11.2993	1.29338
2018-03-22 00:03:00	1	2	3	224.357	224.021	224.676	1.2866	0.750489	0.0704795	50.0071	50.0071	50.0073	50.0073	50.0047	50.0107	3.80449	3.71426	3.90777	10.7637	10.4781	11.0635	1.28637
2018-03-22 00:04:00	1	2	3	224.37	224.032	224.752	1.2815	0.751953	0.0704795	50.0071	50.0072	50.0073	50.0072	50.0047	50.0109	3.75153	3.67054	3.82757	10.4447	10.1566	10.7602	1.28126
2018-03-22 00:05:00	1	2	3	224.397	224.133	224.783	1.27695	0.752788	0.0704795	50.0071	50.0071	50.0073	50.0072	50.0045	50.011	3.72317	3.6369	3.81881	10.1926	9.91258	10.6274	1.27671
2018-03-22 00:06:00	1	2	3	224.429	224.007	224.884	1.27408	0.753526	0.0704795	50.0071	50.0071	50.0073	50.0072	50.0049	50.0109	3.72165	3.63266	3.81233	10.0306	9.80485	10.2673	1.27383
2018-03-22 00:07:00	1	2	3	224.44	224.136	224.744	1.27169	0.753859	0.0704795	50.007	50.007	50.0073	50.0072	50.0046	50.0107	3.72019	3.65409	3.81061	9.96624	9.72857	10.2129	1.27141
2018-03-22 00:08:00	1	2	3	224.421	224.074	224.668	1.27021	0.754224	0.0704795	50.0071	50.0071	50.0073	50.0072	50.0046	50.0112	3.69219	3.60509	3.77164	9.94075	9.72576	10.2138	1.26991
2018-03-22 00:09:00	1	2	3	224.362	224.079	224.662	1.26921	0.754791	0.0704795	50.0071	50.0071	50.0073	50.0072	50.0042	50.0114	3.66675	3.58464	3.73044	9.9232	9.71712	10.1651	1.2689
2018-03-22 00:10:00	1	2	3	224.391	224.137	224.696	1.26851	0.754797	5.3019	50.0071	50.0071	50.0073	50.0072	50.0046	50.0111	3.65624	3.56534	3.72911	9.83174	9.54132	10.1742	1.26821
2018-03-22 00:11:00	1	2	3	224.423	224.096	224.766	1.26761	0.754971	5.3019	50.007	50.0071	50.0073	50.0072	50.0048	50.0109	3.65801	3.58379	3.76226	9.73341	9.53625	9.95036	1.26733
2018-03-22 00:12:00	1	2	3	224.437	224.132	224.744	1.26681	0.754984	5.3019	50.0071	50.0071	50.0073	50.0072	50.0044	50.011	3.67631	3.58707	3.77589	9.69808	9.48442	9.9518	1.26654
2018-03-22 00:13:00	1	2	3	234.54	224.222	241.742	0.0913149	0.689239	5.3019	49.9938	49.9844	50.0072	49.9929	49.7979	50.0096	2.0935	1.90328	3.74223	32.5196	9.48792	54.2956	0.0913779
2018-03-22 00:14:00	1	2	3	239.473	238.904	240.204	0.046521	0.623923	5.3019	49.9973	49.9896	50.0061	49.9981	49.9866	50.0154	2.02517	1.98411	2.07146	33.7705	33.2602	34.9721	0.0464853
2018-03-22 00:15:00	1	2	3	240.387	240.122	240.652	0.0463042	0.620237	5.3019	50.0076	49.9911	50.0161	50.0052	49.9876	50.0205	2.04493	1.99636	2.081	33.4823	32.6691	34.9467	0.0462698
2018-03-22 00:16:00	1	2	3	240.717	240.499	240.853	0.0461342	0.61873	5.3019	49.9857	49.9774	49.995	49.9862	49.9754	49.999	2.06148	2.00968	2.11738	33.4661	32.8766	34.7388	0.0460998
2018-03-22 00:17:00	1	2	3	240.628	240.419	240.833	0.045949	0.617792	5.3019	49.9982	49.995	50.0062	50.0001	49.9933	50.0084	2.06214	2.01662	2.1131	33.4931	32.9721	34.7272	0.0459152
2018-03-22 00:18:00	1	2	3	240.638	240.445	240.892	0.045825	0.61671	5.3019	50.0032	49.9926	50.0222	50.0058	49.9907	50.0262	2.06627	2.02898	2.1278	33.5192	32.8598	34.824	0.0457922
2018-03-22 00:19:00	1	2	3	240.948	240.558	241.227	0.0456921	0.614601	5.3019	50.012	50.0056	50.0222	50.0093	50.002	50.0201	2.07463	1.99159	2.1541	33.622	33.0318	34.8339	0.0456573
2018-03-22 00:20:00	1	2	3	240.826	240.588	241.217	0.0455841	0.613989	1.65657	50.0121	50.006	50.0187	50.0137	50.0054	50.0244	2.08039	2.02462	2.15729	33.5667	33.0074	34.7289	0.0455514
2018-03-22 00:21:00	1	2	3	241.061	240.786	241.42	0.0454668	0.61162	1.65657	50.0193	50.0163	50.0314	50.0217	50.0136	50.039	2.0652	2.00167	2.17089	33.5539	31.745	34.9589	0.0454314
2018-03-22 00:22:00	1	2	3	241.303	241.145	241.465	0.0454004	0.611721	1.65657	50.0339	50.0308	50.042	50.0354	50.0284	50.049	2.06795	2.01506	2.12728	33.5872	32.9581	34.6572	0.0453654
2018-03-22 00:23:00	1	2	3	241.338	241.183	241.508	0.045268	0.610826	1.65657	50.0337	50.0292	50.0406	50.0319	50.0267	50.0371	2.07102	2.01979	2.14139	33.6429	32.9967	34.6647	0.045233
2018-03-22 00:24:00	1	2	3	241.549	241.379	241.695	0.0452107	0.609931	1.65657	50.0392	50.0292	50.0474	50.0402	50.0288	50.0514	2.11357	2.01765	2.21978	33.5873	32.8756	34.776	0.0451744
2018-03-22 00:25:00	1	2	3	241.619	241.496	241.765	0.0451197	0.608937	1.65657	50.034	50.029	50.0365	50.0328	50.0261	50.0408	2.07856	2.00103	2.19196	33.7472	33.2415	34.8149	0.0450817
2018-03-22 00:26:00	1	2	3	241.659	241.453	241.974	0.0450963	0.605422	1.65657	50.0298	50.0276	50.0367	50.0309	50.0228	50.0411	2.11934	2.03743	2.27185	33.7315	31.589	35.4737	0.0450552
2018-03-22 00:27:00	1	2	3	241.6	241.198	241.895	0.0450632	0.606871	1.65657	50.0337	50.0243	50.0436	50.0345	50.0211	50.0473	2.16138	2.08096	2.26699	34.2587	32.0889	36.9514	0.0450163
2018-03-22 00:28:00	1	2	3	241.415	241.206	241.58	0.0450616	0.608905	1.65657	50.032	50.0252	50.0421	50.0316	50.0225	50.0431	2.15889	2.09575	2.23755	33.9355	33.2411	35.2262	0.0450218
2018-03-22 00:29:00	1	2	3	241.569	241.389	241.738	0.0449895	0.608288	1.65657	50.0408	50.0318	50.0484	50.0409	50.0287	50.0526	2.13978	2.08494	2.2269	33.77	33.1777	35.0317	0.0449532
2018-03-22 00:30:00	1	2	4	241.629	241.461	241.764	0.0450255	0.608426	0.0621753	50.0311	50.0194	50.0416	50.0275	50.0153	50.0439	2.12011	2.02707	2.22663	33.7509	33.2256	34.973	0.0449888
2018-03-22 00:31:00	1	2	4	225.232	195.228	241.929	0.999385	0.581399	0.0621753	50.0095	50.0072	50.0194	50.0079	50.0045	50.0503	4.50449	2.11971	5.81719	12.1403	7.73038	33.7358	0.998291
2018-03-22 00:32:00	1	2	4	224.24	223.959	224.58	0.875591	0.542104	0.0621753	50.007	50.0071	50.0073	50.0072	50.0044	50.0112	4.55752	4.40779	4.75581	10.8583	10.6034	11.1185	0.874439
2018-03-22 00:33:00	1	2	4	224.228	223.947	224.554	0.864542	0.539767	0.0621753	50.0072	50.0071	50.0073	50.0072	50.0047	50.0112	4.46936	4.33709	4.60414	10.7057	10.4199	11.0213	0.863346
2018-03-22 00:34:00	1	2	4	224.25	223.913	224.62	0.863982	0.540967	0.0621753	50.0071	50.0071	50.0073	50.0072	50.0047	50.011	4.477	4.35509	4.61518	10.6005	10.2705	10.942	0.862669
2018-03-22 00:35:00	1	2	4	224.286	223.882	224.609	0.865079	0.542417	0.0621753	50.0071	50.0071	50.0073	50.0072	50.0045	50.0108	4.51863	4.36361	4.64314	10.4466	10.1526	10.7323	0.863775
2018-03-22 00:36:00	1	2	4	224.298	223.961	224.705	0.865123	0.542967	0.0621753	50.0071	50.0071	50.0073	50.0072	50.0047	50.0107	4.51796	4.40705	4.62055	10.3346	10.1208	10.6747	0.863918
2018-03-22 00:37:00	1	2	4	224.282	223.988	224.682	0.865213	0.543466	0.0621753	50.0072	50.0071	50.0073	50.0072	50.0049	50.0107	4.47463	4.30638	4.61814	10.2809	10.0463	10.5478	0.864091
2018-03-22 00:38:00	1	2	4	224.261	223.931	224.611	0.864113	0.543414	0.0621753	50.0071	50.0071	50.0073	50.0072	50.0044	50.0109	4.41282	4.3042	4.55865	10.2692	10.0797	10.5036	0.863014
2018-03-22 00:39:00	1	2	4	224.239	223.974	224.557	0.862347	0.543032	0.0621753	50.007	50.007	50.0073	50.0072	50.0047	50.0112	4.38626	4.29313	4.48505	10.2807	10.0492	10.5243	0.861221
2018-03-22 00:40:00	1	2	4	224.226	223.834	224.649	0.860902	0.542767	5.12775	50.0072	50.007	50.0073	50.0072	50.0048	50.0112	4.40102	4.28321	4.50756	10.3125	10.0927	10.5679	0.859701
2018-03-22 00:41:00	1	2	4	224.257	223.925	224.657	0.859432	0.541977	5.12775	50.0071	50.0071	50.0073	50.0072	50.0048	50.0113	4.4295	4.31186	4.58267	10.3345	10.0904	10.6049	0.858159
2018-03-22 00:42:00	1	2	4	224.299	223.946	224.744	0.857117	0.540786	5.12775	50.0071	50.0071	50.0073	50.0072	50.0045	50.0111	4.4529	4.30988	4.57223	10.3065	10.0873	10.5402	0.855839
2018-03-22 00:43:00	1	2	4	235.371	223.931	241.745	0.0792369	0.583866	5.12775	50.0306	50.0071	50.0484	50.0374	49.8873	50.163	2.11876	1.90094	4.53839	32.4236	10.181	54.7418	0.0792484
2018-03-22 00:44:00	1	2	4	240.225	239.832	240.447	0.0462983	0.620547	5.12775	50.0471	50.0444	50.0491	50.0467	50.0412	50.0514	2.01088	1.94618	2.08918	33.6149	33.059	35.0633	0.0462663
2018-03-22 00:45:00	1	2	4	240.33	240.109	240.614	0.0460728	0.618897	5.12775	50.0467	50.0438	50.0662	50.0502	50.0388	50.0725	1.99763	1.94258	2.07162	33.5279	32.986	34.8713	0.0460423
2018-03-22 00:46:00	1	2	4	240.513	240.264	240.712	0.0458525	0.616569	5.12775	50.0506	50.0343	50.0662	50.046	50.0328	50.0698	2.01375	1.96513	2.11222	33.7023	33.1244	35.0555	0.0458202
2018-03-22 00:47:00	1	2	4	240.772	240.571	241.016	0.0457258	0.615436	5.12775	50.0361	50.0225	50.0412	50.0337	50.0185	50.0448	2.03192	1.97938	2.11475	33.5784	33.002	34.9668	0.0456937
2018-03-22 00:48:00	1	2	4	240.872	240.687	241.029	0.04555	0.613469	5.12775	50.0183	50.0047	50.0265	50.0177	50.0019	50.0286	2.03181	1.97163	2.1248	33.7848	33.1796	35.0404	0.0455164
2018-03-22 00:49:00	1	2	4	240.85	240.641	241.173	0.0454477	0.61369	5.12775	50.0246	50.0167	50.0368	50.0242	50.0127	50.0429	2.04139	1.97581	2.13636	33.2952	32.6077	34.8427	0.0454187
2018-03-22 00:50:00	1	2	4	241.285	240.885	241.55	0.0453325	0.611881	1.45295	50.0272	50.0167	50.0399	50.0309	50.0187	50.0452	2.06565	1.99639	2.17453	33.4266	32.7596	34.7789	0.0453014
2018-03-22 00:51:00	1	2	4	241.587	241.402	241.756	0.0452333	0.609576	1.45295	50.0441	50.0325	50.0511	50.0429	50.0284	50.0563	2.01734	1.96162	2.10013	33.6996	33.0077	34.9546	0.0451976
2018-03-22 00:52:00	1	2	4	241.761	241.53	242.039	0.0451775	0.609535	1.45295	50.033	50.0289	50.037	50.0336	50.0273	50.0397	2.02951	1.96027	2.11184	33.476	32.8621	34.7138	0.0451435
2018-03-22 00:53:00	1	2	4	241.83	241.674	242.01	0.0451083	0.608575	1.45295	50.0377	50.0342	50.042	50.0387	50.0308	50.0466	2.04531	1.97808	2.14651	33.5913	33.1345	35.1651	0.0450722
2018-03-22 00:54:00	1	2	4	241.879	241.734	242.115	0.0450531	0.608309	1.45295	50.0376	50.0213	50.0462	50.0343	50.0148	50.0484	2.05047	1.99445	2.14331	33.5537	32.9713	34.8938	0.0450179
2018-03-22 00:55:00	1	2	4	241.832	241.593	242.022	0.0450355	0.607926	1.45295	50.0174	50.0122	50.0311	50.019	50.0085	50.0347	2.04192	1.98499	2.1405	33.5153	32.966	34.563	0.0450016
2018-03-22 00:56:00	1	2	4	241.857	241.629	242.029	0.0450162	0.607813	1.45295	50.0261	50.0226	50.032	50.0264	50.0175	50.0355	2.06642	2.01248	2.15728	33.6073	32.9703	34.7961	0.0449809
2018-03-22 00:57:00	1	2	4	241.662	240.756	242.09	0.0449694	0.608193	1.45295	50.0364	50.0313	50.0444	50.0374	50.0289	50.0479	2.06594	2.00688	2.1477	33.4824	32.8394	34.7122	0.0449345
2018-03-22 00:58:00	1	2	4	241.899	241.547	242.249	0.0449629	0.6076	1.45295	50.036	50.0324	50.038	50.0358	50.0298	50.0414	2.04683	1.9903	2.13419	33.5272	32.9561	35.0687	0.0449255
2018-03-22 00:59:00	1	2	4	242.074	241.931	242.209	0.044969	0.607128	1.45295	50.0385	50.0336	50.0443	50.0399	50.0284	50.0468	2.0304	1.98427	2.09032	33.4404	32.8662	34.9078	0.0449334
2018-03-22 01:00:00	1	2	5	242.435	242.055	242.692	0.0448333	0.602389	0.080758	50.0381	50.0191	50.046	50.034	50.0096	50.0514	2.01214	1.92929	2.10993	33.3917	31.5072	35.0352	0.0447908
2018-03-22 01:01:00	1	2	5	224.761	198.681	242.505	1.19733	0.794226	0.080758	50.009	50.007	50.0191	50.0074	49.9883	50.0578	4.79209	1.9596	5.32701	12.0015	9.16413	34.1426	1.19658
2018-03-22 01:02:00	1	2	5	223.88	223.508	224.195	1.09728	0.788651	0.080758	50.007	50.0071	50.0074	50.0072	50.0041	50.0111	4.93984	4.85861	5.03847	10.9491	10.724	11.1787	1.09642
2018-03-22 01:03:00	1	2	5	223.864	223.573	224.182	1.09056	0.789929	0.080758	50.0071	50.0072	50.0073	50.0072	50.0039	50.0112	4.89251	4.83723	4.94623	10.7306	10.5369	10.9555	1.08969
2018-03-22 01:04:00	1	2	5	223.845	223.586	224.097	1.08618	0.79053	0.080758	50.0071	50.0071	50.0073	50.0072	50.0033	50.0111	4.8953	4.83359	4.94883	10.6512	10.4925	10.8233	1.0853
2018-03-22 01:05:00	1	2	5	223.919	223.604	224.395	1.08606	0.790373	0.080758	50.0071	50.0071	50.0073	50.0072	50.0041	50.0112	4.92266	4.86276	4.96483	10.6834	10.5176	10.882	1.08515
2018-03-22 01:06:00	1	2	5	223.936	223.431	224.275	1.08543	0.790561	0.080758	50.007	50.007	50.0073	50.0072	50.0041	50.0111	4.90693	4.85515	4.95652	10.6413	10.4772	10.8678	1.08455
2018-03-22 01:07:00	1	2	5	223.923	223.601	224.175	1.08443	0.790492	0.080758	50.0071	50.0071	50.0072	50.0072	50.004	50.0111	4.88196	4.82905	4.94166	10.5986	10.4396	10.9012	1.0836
2018-03-22 01:08:00	1	2	5	223.89	223.596	224.193	1.08268	0.790765	0.080758	50.0071	50.0071	50.0072	50.0072	50.0042	50.0114	4.8646	4.8097	4.92039	10.5725	10.3471	10.759	1.08185
2018-03-22 01:09:00	1	2	5	223.846	223.57	224.245	1.08149	0.791097	0.080758	50.0071	50.0071	50.0072	50.0072	50.0037	50.0117	4.86367	4.80999	4.91393	10.5543	10.3927	10.7309	1.08064
2018-03-22 01:10:00	1	2	5	223.865	223.541	224.222	1.08098	0.791004	4.79511	50.007	50.0071	50.0073	50.0072	50.0037	50.0115	4.88045	4.82593	4.93245	10.5529	10.4138	10.7588	1.08011
2018-03-22 01:11:00	1	2	5	223.905	223.507	224.235	1.08083	0.790703	4.79511	50.007	50.0071	50.0072	50.0072	50.004	50.0114	4.89285	4.83505	4.93635	10.5844	10.3806	10.7609	1.07994
2018-03-22 01:12:00	1	2	5	223.936	223.645	224.302	1.08145	0.790603	4.79511	50.0071	50.0072	50.0073	50.0072	50.0043	50.0112	4.88291	4.77446	4.93561	10.561	10.352	10.742	1.08059
2018-03-22 01:13:00	1	2	5	235.353	223.691	242.297	0.0869788	0.697771	4.79511	50.019	50.0072	50.0282	50.0223	49.9094	50.3947	2.10478	1.92864	4.89261	32.1867	10.4129	54.6437	0.0870169
2018-03-22 01:14:00	1	2	5	240.288	240.145	240.486	0.0463984	0.620966	4.79511	50.0324	50.0271	50.0415	50.0347	50.0238	50.046	1.9528	1.90902	1.99328	33.5481	32.8269	35.0612	0.046361
2018-03-22 01:15:00	1	2	5	240.358	240.184	240.55	0.0461706	0.619027	4.79511	50.0425	50.0385	50.0465	50.0433	50.0341	50.051	1.94319	1.89354	1.99543	33.6674	32.9901	35.0614	0.0461342
2018-03-22 01:16:00	1	2	5	240.626	240.29	240.877	0.0459643	0.614058	4.79511	50.045	50.0219	50.0533	50.0412	50.0132	50.0598	1.94938	1.87839	2.08085	33.5296	31.652	35.5985	0.0459284
2018-03-22 01:17:00	1	2	5	240.732	240.535	240.948	0.0458266	0.614882	4.79511	50.0187	50.0065	50.0244	50.0185	50.0009	50.0295	1.93773	1.88119	2.05734	33.8671	32.3868	35.1706	0.0457902
2018-03-22 01:18:00	1	2	5	240.96	240.666	241.248	0.0456748	0.614182	4.79511	50.0227	50.017	50.0383	50.0255	50.0128	50.0416	1.93977	1.8683	1.99066	33.6747	33.0179	34.9894	0.0456378
2018-03-22 01:19:00	1	2	5	241.245	241.098	241.504	0.0455796	0.613047	4.79511	50.0312	50.0259	50.0383	50.03	50.0213	50.0403	1.91892	1.85741	2.01051	33.6435	33.0513	34.8359	0.0455428
2018-03-22 01:20:00	1	2	5	241.477	241.26	241.623	0.0454533	0.611772	1.57317	50.0338	50.0267	50.0406	50.0333	50.0236	50.0433	1.92512	1.8597	2.0283	33.6327	33.0172	34.9017	0.0454167
2018-03-22 01:21:00	1	2	5	241.57	241.353	241.792	0.0453185	0.61067	1.57317	50.0122	49.998	50.0282	50.0104	49.9936	50.0294	1.94734	1.89923	2.0268	33.6122	32.9834	35.1215	0.0452811
2018-03-22 01:22:00	1	2	5	241.641	241.375	241.812	0.0452581	0.609703	1.57317	50.0185	50.0144	50.0238	50.0197	50.0118	50.0303	1.93281	1.88225	2.02455	33.6885	33.0761	35.0457	0.0452202
2018-03-22 01:23:00	1	2	5	241.556	241.4	241.717	0.0451807	0.609818	1.57317	50.0294	50.0216	50.0336	50.0291	50.0173	50.037	1.9331	1.87021	2.02	33.7209	33.1349	34.925	0.0451452
2018-03-22 01:24:00	1	2	5	241.694	241.542	241.896	0.0450948	0.608701	1.57317	50.0214	50.0182	50.0255	50.0221	50.0165	50.0285	1.93284	1.84842	2.01939	33.6817	33.1108	34.9155	0.0450609
2018-03-22 01:25:00	1	2	5	241.706	241.475	241.872	0.0450203	0.608023	1.57317	50.029	50.02	50.0369	50.0295	50.0174	50.0404	1.94024	1.87308	2.07809	33.7471	33.0386	35.1823	0.0449843
2018-03-22 01:26:00	1	2	5	241.736	241.509	241.963	0.0450146	0.608239	1.57317	50.0269	50.0226	50.0327	50.0276	50.0184	50.0359	1.98919	1.91888	2.06817	33.7346	33.1768	34.9136	0.0449757
2018-03-22 01:27:00	1	2	5	241.763	241.603	241.945	0.044994	0.607921	1.57317	50.0277	50.022	50.0331	50.0278	50.0179	50.0364	1.95507	1.90201	2.04407	33.7054	33.0368	35.0245	0.0449581
2018-03-22 01:28:00	1	2	5	241.724	240.819	241.949	0.0449691	0.608047	1.57317	50.0362	50.0267	50.043	50.0372	50.0231	50.0459	1.95555	1.89348	2.04841	33.7125	33.1075	34.8758	0.044936
2018-03-22 01:29:00	1	2	5	241.817	241.66	241.99	0.0449506	0.60749	1.57317	50.0413	50.0265	50.0462	50.0392	50.0215	50.0499	1.98085	1.92158	2.07396	33.8005	33.2502	35.3062	0.0449144
2018-03-22 01:30:00	1	2	6	241.918	241.728	242.12	0.0449303	0.607423	0.0708632	50.041	50.0265	50.0531	50.0445	50.0227	50.0561	1.98485	1.93086	2.07166	33.5959	33.0359	34.8769	0.0448928
2018-03-22 01:31:00	1	2	6	225.299	202.981	242.136	0.853245	0.582676	0.0708632	50.0165	50.0072	50.0472	50.0102	50.0047	50.066	4.52768	1.96641	8.52285	15.5004	8.88333	34.1432	0.852202
2018-03-22 01:32:00	1	2	6	224.191	223.912	224.492	0.742003	0.542809	0.0708632	50.007	50.0072	50.0073	50.0072	50.0045	50.0109	4.63367	4.50063	4.80709	14.7209	14.3992	15.0936	0.740881
2018-03-22 01:33:00	1	2	6	224.234	223.938	224.66	0.737588	0.543095	0.0708632	50.0071	50.0071	50.0073	50.0072	50.0048	50.0113	4.60612	4.44308	4.74685	14.4805	14.1194	14.913	0.736382
2018-03-22 01:34:00	1	2	6	223.454	215.827	233.107	1.36521	0.680829	0.0708632	50.0072	50.0071	50.0074	50.0073	50.0029	50.0124	3.74371	3.30467	7.46012	8.80617	5.80368	14.4987	1.36491
2018-03-22 01:35:00	1	2	6	223.388	222.907	223.892	1.39425	0.688423	0.0708632	50.0072	50.007	50.0073	50.0072	50.0029	50.0125	3.65996	3.45876	3.83457	8.54131	8.16234	8.95005	1.39403
2018-03-22 01:36:00	1	2	6	223.464	222.955	223.944	1.40441	0.691165	0.0708632	50.0071	50.007	50.0074	50.0072	50.0029	50.0126	3.64632	3.42524	3.78179	8.50263	8.17445	8.8723	1.40427
2018-03-22 01:37:00	1	2	6	223.406	222.955	223.878	1.41641	0.695852	0.0708632	50.0071	50.007	50.0073	50.0072	50.0029	50.0127	3.64711	3.45051	3.79766	8.45166	8.03167	8.87778	1.41624
2018-03-22 01:38:00	1	2	6	223.467	222.974	223.935	1.42429	0.697627	0.0708632	50.0072	50.0069	50.0075	50.0072	50.0029	50.0123	3.6453	3.41856	3.78407	8.41665	8.07234	8.80624	1.42419
2018-03-22 01:39:00	1	2	6	223.495	223.023	223.995	1.42869	0.698698	0.0708632	50.0071	50.0071	50.0073	50.0072	50.0026	50.0119	3.63809	3.38973	3.82704	8.38457	8.04312	8.77909	1.42865
2018-03-22 01:40:00	1	2	6	223.432	223.04	223.9	1.43057	0.699914	7.61802	50.0071	50.0071	50.0073	50.0072	50.003	50.0127	3.62736	3.40448	3.77924	8.34323	7.97415	8.70885	1.43048
2018-03-22 01:41:00	1	2	6	223.429	223.013	223.912	1.43201	0.700433	7.61802	50.0071	50.0071	50.0073	50.0072	50.0028	50.0134	3.62272	3.40498	3.79589	8.30543	7.80431	8.66056	1.43191
2018-03-22 01:42:00	1	2	6	223.517	223.014	224.006	1.43403	0.700187	7.61802	50.0072	50.0069	50.0073	50.0072	50.0033	50.0128	3.59477	3.331	3.81768	8.26466	7.90875	8.66418	1.43402
2018-03-22 01:43:00	1	2	6	234.771	223.314	241.964	0.104856	0.668887	7.61802	50.0192	50.0071	50.0577	50.0213	49.992	50.9841	2.0192	1.82172	3.73925	32.3214	8.23305	55.5255	0.104935
2018-03-22 01:44:00	1	2	6	239.983	239.798	240.241	0.04651	0.622637	7.61802	50.0291	50.0193	50.0351	50.0316	50.0212	50.0387	1.83688	1.78049	1.92613	33.8055	33.1667	35.0027	0.0464817
2018-03-22 01:45:00	1	2	6	240.348	240.051	240.518	0.0462276	0.619617	7.61802	50.0371	50.0344	50.0446	50.0388	50.0325	50.0497	1.84605	1.8026	1.93286	33.801	33.1144	35.0236	0.0461966
2018-03-22 01:46:00	1	2	6	240.59	240.392	240.867	0.0460776	0.615427	7.61802	50.0429	50.029	50.0491	50.0404	50.0242	50.0524	1.85014	1.78556	1.98967	33.4627	31.6785	35.3833	0.0460453
2018-03-22 01:47:00	1	2	6	240.814	240.581	240.953	0.0458651	0.615691	7.61802	50.0354	50.029	50.0424	50.037	50.0299	50.0447	1.8506	1.80004	1.96999	33.5331	31.7131	34.9063	0.0458334
2018-03-22 01:48:00	1	2	6	241.032	240.842	241.185	0.0457742	0.615431	7.61802	50.0462	50.0387	50.0523	50.0475	50.0409	50.0551	1.8788	1.82218	1.9801	33.5766	33.0913	34.8395	0.0457424
2018-03-22 01:49:00	1	2	6	241.144	240.981	241.329	0.0456485	0.614244	7.61802	50.0467	50.0428	50.0511	50.0462	50.0392	50.0536	1.92807	1.88004	2.02281	33.6921	33.1567	34.8687	0.045613
2018-03-22 01:50:00	1	2	6	241.329	241.203	241.459	0.0455358	0.61296	1.83497	50.0448	50.0391	50.0497	50.0441	50.0329	50.0524	1.93782	1.88733	2.03385	33.6617	33.1584	35.1158	0.045499
2018-03-22 01:51:00	1	2	6	241.456	241.31	241.646	0.0454292	0.610455	1.83497	50.0405	50.0266	50.0474	50.0384	50.0202	50.0497	1.94043	1.87127	2.07823	33.6208	31.5852	35.1491	0.0453937
2018-03-22 01:52:00	1	2	6	241.581	241.342	241.825	0.0453145	0.610833	1.83497	50.0295	50.025	50.0338	50.0308	50.021	50.0364	1.92884	1.86675	2.0174	33.6743	33.1138	34.9409	0.0452813
2018-03-22 01:53:00	1	2	6	241.824	241.693	241.953	0.0451897	0.609276	1.83497	50.0402	50.0338	50.0449	50.0407	50.0337	50.0485	1.92729	1.86829	2.01826	33.6968	33.1311	35.0821	0.045153
2018-03-22 01:54:00	1	2	6	241.948	241.744	242.1	0.045159	0.608738	1.83497	50.0339	50.0296	50.0376	50.033	50.0254	50.0394	1.91231	1.868	1.9865	33.7156	33.2295	35.1029	0.0451223
2018-03-22 01:55:00	1	2	6	242.106	241.87	242.272	0.0450436	0.607624	1.83497	50.0358	50.0322	50.0483	50.0384	50.0288	50.0529	1.88411	1.81216	1.97909	33.5783	33.0427	34.9002	0.0450085
2018-03-22 01:56:00	1	2	6	241.993	241.74	242.132	0.0450264	0.608022	1.83497	50.0474	50.0318	50.0527	50.0446	50.0298	50.0582	1.90894	1.83741	2.00083	33.4746	32.7981	34.8175	0.0449934
2018-03-22 01:57:00	1	2	6	242.004	241.741	242.257	0.0449828	0.607691	1.83497	50.0262	50.0215	50.0318	50.0252	50.017	50.0334	1.90742	1.86593	1.97081	33.4973	32.7478	34.7685	0.0449509
2018-03-22 01:58:00	1	2	6	242.101	241.9	242.217	0.0449684	0.606985	1.83497	50.021	50.0124	50.0283	50.0204	50.008	50.0312	1.87798	1.83398	1.95047	33.5972	33.0825	34.9021	0.0449327
2018-03-22 01:59:00	1	2	6	242.175	241.281	242.384	0.0449321	0.60644	1.83497	50.0199	50.0116	50.0243	50.018	50.0068	50.0275	1.8573	1.79343	1.90713	33.5681	32.9984	34.8729	0.0448956
2018-03-22 02:00:00	1	2	7	242.192	242.088	242.31	0.0449254	0.606399	0.0786703	50.016	50.0108	50.0247	50.0182	50.008	50.0282	1.8612	1.79635	1.91842	33.6753	32.9824	34.9186	0.0448876
2018-03-22 02:01:00	1	2	7	225.193	204.481	242.211	1.00194	0.617558	0.0786703	50.0102	50.0066	50.0245	50.0078	49.9803	50.0598	4.40642	1.82246	5.6023	13.9612	7.52674	94.5432	1.0012
2018-03-22 02:02:00	1	2	7	224.351	222.606	228.351	0.882308	0.585442	0.0786703	50.007	50.0071	50.0073	50.0072	49.9836	50.0467	4.51463	3.86977	5.01238	13.0096	7.4079	17.0635	0.881387
2018-03-22 02:03:00	1	2	7	224.416	222.663	228.174	0.877315	0.585948	0.0786703	50.007	50.0066	50.0073	50.007	49.9811	50.0325	4.52219	3.86163	5.00344	12.6921	7.51262	14.2077	0.876482
2018-03-22 02:04:00	1	2	7	224.415	222.499	228.187	0.873984	0.585733	0.0786703	50.0071	50.0071	50.0073	50.0072	49.9793	50.0497	4.45521	3.89111	4.99288	12.5507	7.69488	17.1166	0.873221
2018-03-22 02:05:00	1	2	7	224.409	222.956	228.556	0.873276	0.586204	0.0786703	50.0072	50.0065	50.0075	50.0071	49.9736	50.0518	4.36979	3.77189	5.01058	12.4923	8.07097	16.9972	0.872553
2018-03-22 02:06:00	1	2	7	224.38	222.839	228.533	0.872191	0.586412	0.0786703	50.0072	50.0071	50.0073	50.0072	49.9796	50.0527	4.33215	3.79565	4.94109	12.5079	7.83397	17.337	0.871433
2018-03-22 02:07:00	1	2	7	224.398	222.901	227.495	0.871958	0.586585	0.0786703	50.0072	50.0071	50.0075	50.0072	49.9941	50.0517	4.35333	3.77811	5.04691	12.5161	7.95936	13.8427	0.871125
2018-03-22 02:08:00	1	2	7	224.423	223.022	228.346	0.871332	0.586233	0.0786703	50.0071	50.0071	50.0073	50.0072	49.9794	50.0484	4.39653	3.83049	4.97526	12.4982	7.76237	15.3856	0.870487
2018-03-22 02:09:00	1	2	7	224.466	222.801	228.052	0.872712	0.586616	0.0786703	50.007	50.0069	50.0073	50.0072	49.9797	50.0411	4.43465	3.83153	4.92846	12.4161	7.83341	13.8864	0.871906
2018-03-22 02:10:00	1	2	7	224.467	222.675	228.445	0.870615	0.585871	5.27933	50.0071	50.0066	50.0072	50.0071	49.9692	50.0482	4.4258	3.86139	5.02294	12.3866	7.75496	16.9599	0.869872
2018-03-22 02:11:00	1	2	7	224.424	222.96	228.352	0.872805	0.587067	5.27933	50.0069	50.0065	50.0073	50.0071	49.9733	50.0487	4.40195	3.78505	4.92629	12.3724	8.09364	17.7128	0.872106
2018-03-22 02:12:00	1	2	7	224.416	222.911	228.42	0.870437	0.586526	5.27933	50.007	50.0071	50.0073	50.0072	49.9825	50.0468	4.35624	3.76397	4.91793	12.3689	7.85317	14.2289	0.869735
2018-03-22 02:13:00	1	2	7	235.176	224.104	242.255	0.0756742	0.593832	5.27933	50.0219	50.0071	50.0309	50.0248	49.9144	50.5448	2.07828	1.62038	4.40025	32.5266	12.4875	59.7478	0.0757072
2018-03-22 02:14:00	1	2	7	240.609	240.415	240.803	0.0463132	0.619809	5.27933	50.0264	50.0213	50.0335	50.0277	50.0195	50.0382	1.9547	1.91001	2.014	33.7765	33.2995	35.1113	0.0462731
2018-03-22 02:15:00	1	2	7	240.854	240.691	241.042	0.046103	0.618051	5.27933	50.0338	50.0298	50.0358	50.0331	50.0246	50.0401	1.97482	1.93396	2.01646	33.749	33.1509	34.956	0.0460616
2018-03-22 02:16:00	1	2	7	241.041	240.857	241.347	0.045857	0.61273	5.27933	50.0249	50.0174	50.0303	50.0242	50.0115	50.035	1.99381	1.92747	2.09881	33.675	32.052	35.9013	0.0458145
2018-03-22 02:17:00	1	2	7	241.077	240.912	241.251	0.0457075	0.613752	5.27933	50.0285	50.0227	50.0396	50.0305	50.0208	50.0427	1.99109	1.95127	2.10242	33.8213	31.9335	35.7334	0.0456652
2018-03-22 02:18:00	1	2	7	241.359	241.162	241.526	0.0455352	0.612813	5.27933	50.0398	50.0357	50.0453	50.0408	50.0302	50.0476	1.96404	1.91679	2.02381	33.85	33.4217	35.2411	0.0454932
2018-03-22 02:19:00	1	2	7	241.545	241.368	241.669	0.0454206	0.611538	5.27933	50.0339	50.0255	50.0453	50.0319	50.0227	50.0431	1.97882	1.9479	2.01396	33.9291	33.1702	35.0881	0.045377
2018-03-22 02:20:00	1	2	7	241.662	241.501	241.837	0.0452582	0.609915	1.94148	50.0365	50.0334	50.042	50.0378	50.0315	50.0452	1.99482	1.96179	2.03654	33.939	33.4411	35.2293	0.0452121
2018-03-22 02:21:00	1	2	7	241.836	241.701	241.955	0.0452173	0.609256	1.94148	50.0414	50.0388	50.0456	50.0418	50.0322	50.0499	2.00391	1.9688	2.05538	33.9247	33.103	35.2637	0.0451718
2018-03-22 02:22:00	1	2	7	241.893	241.746	241.986	0.0451033	0.608386	1.94148	50.0405	50.0328	50.0478	50.0411	50.0312	50.0505	1.99591	1.94114	2.04245	33.8471	33.2087	35.1706	0.0450579
2018-03-22 02:23:00	1	2	7	241.945	241.805	242.04	0.0450895	0.608537	1.94148	50.0385	50.0309	50.0478	50.0371	50.0255	50.047	1.99465	1.95411	2.05702	33.7204	33.005	34.9328	0.0450457
2018-03-22 02:24:00	1	2	7	241.992	241.836	242.149	0.0450111	0.607753	1.94148	50.0392	50.0376	50.0425	50.0396	50.0342	50.0459	2.02288	1.98283	2.05839	33.7942	33.264	35.0425	0.0449662
2018-03-22 02:25:00	1	2	7	242.068	241.91	242.189	0.0450026	0.607521	1.94148	50.04	50.0347	50.0467	50.0411	50.0312	50.0492	2.04344	1.98343	2.10061	33.8065	33.2464	35.2374	0.0449579
2018-03-22 02:26:00	1	2	7	242.171	241.293	242.437	0.0449763	0.607157	1.94148	50.0443	50.0376	50.0495	50.0448	50.0336	50.0515	2.01125	1.97247	2.04935	33.7284	32.9877	34.9604	0.0449317
2018-03-22 02:27:00	1	2	7	242.173	242.018	242.329	0.0449514	0.606867	1.94148	50.0481	50.0421	50.0557	50.0492	50.0366	50.0584	1.98796	1.94749	2.04359	33.7295	33.1818	34.9714	0.0449071
2018-03-22 02:28:00	1	2	7	242.06	241.914	242.167	0.0449308	0.607117	1.94148	50.0561	50.044	50.0583	50.0541	50.0358	50.0631	2.01725	1.96893	2.06974	33.6991	33.153	35.006	0.0448885
2018-03-22 02:29:00	1	2	7	242.095	241.904	242.395	0.04491	0.607006	1.94148	50.0372	50.0294	50.0488	50.038	50.0251	50.0514	2.02173	1.9813	2.05421	33.6755	33.1805	34.8332	0.0448656
2018-03-22 02:30:00	1	2	8	242.222	242.083	242.342	0.044729	0.605156	0.0587697	50.0439	50.0318	50.0505	50.042	50.0287	50.0551	2.00373	1.94922	2.05507	33.6691	33.0833	34.8791	0.0446809
2018-03-22 02:31:00	1	2	8	225.257	203.394	242.297	1.08796	0.684292	0.0587697	50.0146	50.0072	50.0375	50.0097	49.9957	50.0482	4.07465	2.01818	5.04385	13.2218	6.76106	33.8197	1.08747
2018-03-22 02:32:00	1	2	8	224.173	223.912	224.469	0.981532	0.660121	0.0587697	50.007	50.0071	50.0073	50.0072	50.0045	50.0106	4.16386	4.04163	4.2937	12.1595	11.821	12.5622	0.980926
2018-03-22 02:33:00	1	2	8	224.154	223.901	224.517	0.976402	0.661297	0.0587697	50.0071	50.0071	50.0073	50.0072	50.0046	50.0112	4.08175	3.99576	4.16587	11.8647	11.511	12.172	0.975766
2018-03-22 02:34:00	1	2	8	224.163	223.843	224.535	0.973342	0.662202	0.0587697	50.0071	50.007	50.0073	50.0072	50.0046	50.0109	4.0434	3.94276	4.11691	11.6378	11.3536	11.9576	0.9727
2018-03-22 02:35:00	1	2	8	224.27	223.946	224.694	0.973134	0.661889	0.0587697	50.0071	50.007	50.0073	50.0072	50.0048	50.0111	4.06322	3.96517	4.15683	11.5722	11.3035	11.8627	0.972507
2018-03-22 02:36:00	1	2	8	224.291	223.894	224.563	0.972968	0.662027	0.0587697	50.007	50.0072	50.0073	50.0072	50.0046	50.0109	4.09869	3.99185	4.1864	11.5481	11.2965	11.8084	0.972328
2018-03-22 02:37:00	1	2	8	224.23	223.986	224.478	0.971664	0.662266	0.0587697	50.007	50.0071	50.0073	50.0072	50.0043	50.011	4.07232	3.92238	4.18689	11.5181	11.3315	11.7839	0.971043
2018-03-22 02:38:00	1	2	8	224.179	223.882	224.507	0.971846	0.662633	0.0587697	50.0071	50.0071	50.0073	50.0072	50.0044	50.0108	4.0333	3.94876	4.13958	11.5279	11.2722	11.7873	0.971236
2018-03-22 02:39:00	1	2	8	224.155	223.831	224.578	0.97166	0.662814	0.0587697	50.0071	50.0071	50.0073	50.0072	50.0047	50.0107	4.01749	3.92943	4.09776	11.5123	11.2144	11.7748	0.971027
2018-03-22 02:40:00	1	2	8	224.218	223.861	224.55	0.971604	0.662538	5.30321	50.0071	50.0072	50.0073	50.0072	50.0046	50.0111	4.01235	3.93003	4.12302	11.4458	11.2205	11.805	0.970991
2018-03-22 02:41:00	1	2	8	224.28	223.926	224.607	0.971464	0.662188	5.30321	50.0071	50.0071	50.0073	50.0072	50.0044	50.011	4.03084	3.93294	4.12829	11.4187	11.1599	11.6612	0.97086
2018-03-22 02:42:00	1	2	8	224.3	224.016	224.601	0.97132	0.662143	5.30321	50.0073	50.0071	50.0073	50.0072	50.0045	50.0107	4.06149	3.97774	4.14724	11.4135	11.186	11.6003	0.970698
2018-03-22 02:43:00	1	2	8	234.997	224.102	241.917	0.0828209	0.645869	5.30321	50.0299	49.9738	50.0522	50.0362	49.211	50.0561	2.05022	1.86031	4.48532	32.2001	10.9736	67.3786	0.0828768
2018-03-22 02:44:00	1	2	8	240.175	239.67	240.574	0.0463517	0.620972	5.30321	50.045	50.0417	50.0562	50.0469	50.0379	50.0588	1.88097	1.84597	1.9408	33.6665	32.8899	34.942	0.0463189
2018-03-22 02:45:00	1	2	8	240.612	240.419	240.848	0.046077	0.61807	5.30321	50.0575	50.0516	50.064	50.0577	50.0491	50.069	1.85375	1.79667	1.91833	33.6287	33.1075	34.8499	0.0460449
2018-03-22 02:46:00	1	2	8	240.714	240.416	240.867	0.0458842	0.616472	5.30321	50.0497	50.0439	50.0574	50.0474	50.0374	50.0544	1.88919	1.81453	1.96451	33.7242	33.0444	35.0064	0.0458535
2018-03-22 02:47:00	1	2	8	240.883	240.652	241.092	0.0457143	0.614801	5.30321	50.0503	50.0439	50.0571	50.0522	50.0403	50.0603	1.96296	1.89483	2.00877	33.9086	33.4542	35.2091	0.0456776
2018-03-22 02:48:00	1	2	8	241.031	240.831	241.203	0.0455848	0.61401	5.30321	50.0511	50.0321	50.0559	50.0471	50.0245	50.0599	1.9446	1.86892	2.00446	33.7048	33.1274	35.0987	0.0455505
2018-03-22 02:49:00	1	2	8	240.983	240.77	241.216	0.0454245	0.613388	5.30321	50.0282	50.0252	50.0343	50.0286	50.0224	50.0372	1.94945	1.88242	2.02146	33.6182	32.9528	34.967	0.0453925
2018-03-22 02:50:00	1	2	8	241.285	241.035	241.487	0.0453306	0.61141	1.52261	50.045	50.0343	50.0533	50.0458	50.0365	50.0566	1.89436	1.8488	1.95164	33.7433	33.2317	35.0627	0.0452957
2018-03-22 02:51:00	1	2	8	241.32	240.96	241.631	0.0452131	0.610713	1.52261	50.0416	50.0361	50.0541	50.044	50.034	50.0576	1.86729	1.81597	1.92517	33.6881	33.0826	35.1056	0.0451828
2018-03-22 02:52:00	1	2	8	241.413	241.214	241.651	0.045146	0.610308	1.52261	50.0523	50.0439	50.0562	50.0506	50.0381	50.0627	1.85331	1.8072	1.90576	33.5965	33.0109	34.9854	0.0451166
2018-03-22 02:53:00	1	2	8	241.348	241.173	241.497	0.0450534	0.609772	1.52261	50.0415	50.0367	50.0457	50.0414	50.0341	50.0502	1.85068	1.79098	1.91071	33.6249	32.9516	35.0687	0.0450247
2018-03-22 02:54:00	1	2	8	241.293	240.969	241.503	0.0450086	0.609937	1.52261	50.0394	50.0364	50.0447	50.0386	50.0307	50.0444	1.87974	1.80917	1.97232	33.4695	32.6512	34.915	0.0449774
2018-03-22 02:55:00	1	2	8	241.507	241.368	241.639	0.0449437	0.60824	1.52261	50.0382	50.0321	50.0519	50.0402	50.028	50.0551	1.91644	1.87091	1.98383	33.7399	33.21	35.0728	0.04491
2018-03-22 02:56:00	1	2	8	241.196	240.94	241.601	0.044941	0.609004	1.52261	50.0497	50.0476	50.0544	50.0501	50.0451	50.0588	1.94287	1.88629	1.99547	33.7735	33.196	34.9394	0.0449062
2018-03-22 02:57:00	1	2	8	241.341	240.771	241.618	0.0449181	0.608507	1.52261	50.049	50.044	50.0563	50.0493	50.0406	50.0583	1.90721	1.86757	1.9822	33.7256	33.129	34.9274	0.0448814
2018-03-22 02:58:00	1	2	8	241.282	240.966	241.534	0.0449134	0.608579	1.52261	50.0466	50.0353	50.0563	50.0441	50.0342	50.0564	1.87618	1.81073	1.97234	33.7696	33.1157	34.9894	0.0448782
2018-03-22 02:59:00	1	2	8	241.268	241	241.49	0.0448693	0.608033	1.52261	50.0414	50.0351	50.0465	50.0407	50.0316	50.0487	1.89434	1.84011	1.97932	33.869	33.2661	35.3203	0.0448332
2018-03-22 03:00:00	1	2	9	241.401	241.134	241.641	0.0447714	0.606636	0.0662091	50.0294	50.0265	50.0351	50.0292	50.0207	50.0369	1.91957	1.8722	1.97176	33.885	33.2991	35.1535	0.0447321
2018-03-22 03:01:00	1	2	9	225.057	200.601	241.612	0.978862	0.651075	0.0662091	50.0126	50.0071	50.0339	50.0085	49.9961	50.056	4.271	1.93509	5.21491	13.507	8.25994	34.3757	0.978268
2018-03-22 03:02:00	1	2	9	224.239	223.883	224.607	0.873858	0.624709	0.0662091	50.0072	50.0071	50.0074	50.0072	50.0044	50.0108	4.41333	4.30751	4.50773	12.4322	12.1232	12.877	0.873134
2018-03-22 03:03:00	1	2	9	224.195	223.945	224.487	0.868611	0.625545	0.0662091	50.007	50.0071	50.0072	50.0072	50.0044	50.0109	4.35759	4.2243	4.46234	12.1586	11.9047	12.4189	0.867899
2018-03-22 03:04:00	1	2	9	224.146	223.833	224.482	0.865209	0.625822	0.0662091	50.0071	50.0071	50.0073	50.0072	50.0046	50.0112	4.27495	4.17883	4.40134	12.0411	11.7788	12.3309	0.864511
2018-03-22 03:05:00	1	2	9	224.136	223.839	224.522	0.8631	0.625602	0.0662091	50.0071	50.0071	50.0073	50.0072	50.0044	50.011	4.23419	4.14089	4.33383	12.0198	11.7664	12.3057	0.862371
2018-03-22 03:06:00	1	2	9	224.186	223.814	224.524	0.86159	0.625004	0.0662091	50.0071	50.0071	50.0073	50.0072	50.0043	50.0111	4.24218	4.163	4.32125	11.9651	11.7387	12.2434	0.860856
2018-03-22 03:07:00	1	2	9	224.285	223.923	224.619	0.861069	0.62423	0.0662091	50.007	50.0071	50.0073	50.0072	50.0042	50.0113	4.26948	4.18706	4.34129	11.8961	11.6868	12.1462	0.860358
2018-03-22 03:08:00	1	2	9	224.285	223.97	224.635	0.859887	0.623896	0.0662091	50.007	50.0071	50.0072	50.0072	50.0045	50.0107	4.29005	4.21896	4.36327	11.8755	11.622	12.099	0.859172
2018-03-22 03:09:00	1	2	9	224.253	223.913	224.557	0.859142	0.623949	0.0662091	50.0071	50.0071	50.0073	50.0072	50.0047	50.0105	4.27959	4.1444	4.37099	11.8553	11.6452	12.1086	0.858429
2018-03-22 03:10:00	1	2	9	224.205	223.893	224.436	0.857802	0.623812	4.96005	50.007	50.007	50.0073	50.0072	50.0047	50.0113	4.25299	4.1457	4.37551	11.8537	11.6857	12.0788	0.85711
2018-03-22 03:11:00	1	2	9	224.178	223.923	224.4	0.856705	0.623708	4.96005	50.0071	50.007	50.0073	50.0072	50.0045	50.0107	4.20412	4.13195	4.3171	11.8407	11.6193	12.1207	0.85603
2018-03-22 03:12:00	1	2	9	224.146	223.873	224.508	0.856195	0.623722	4.96005	50.0071	50.0071	50.0073	50.0072	50.0037	50.0114	4.18079	4.11254	4.25471	11.8677	11.667	12.157	0.855497
2018-03-22 03:13:00	1	2	9	234.918	223.954	241.642	0.0781582	0.628429	4.96005	50.0272	50.0071	50.0352	50.031	49.9082	50.3215	2.01257	1.84118	4.21381	32.452	11.751	55.8155	0.078202
2018-03-22 03:14:00	1	2	9	240.065	239.809	240.281	0.046251	0.620299	4.96005	50.0358	50.0308	50.0413	50.0373	50.0275	50.0445	1.91392	1.86156	1.98314	33.6416	33.0055	34.734	0.0462141
2018-03-22 03:15:00	1	2	9	240.324	239.994	240.608	0.045996	0.618124	4.96005	50.0474	50.0392	50.0551	50.0472	50.0367	50.0567	1.91008	1.85852	1.96326	33.6749	32.8806	34.979	0.0459562
2018-03-22 03:16:00	1	2	9	240.638	240.409	240.837	0.0457839	0.615719	4.96005	50.0314	50.022	50.0425	50.029	50.019	50.0457	1.9421	1.86813	2.00459	33.6532	32.862	34.9138	0.0457455
2018-03-22 03:17:00	1	2	9	240.895	240.621	241.141	0.0456384	0.613731	4.96005	50.0293	50.0203	50.0437	50.0323	50.0184	50.0478	1.95767	1.8974	2.03407	33.8859	33.1373	35.158	0.045597
2018-03-22 03:18:00	1	2	9	241.062	240.95	241.171	0.0454909	0.612299	4.96005	50.0395	50.0311	50.0437	50.0373	50.0266	50.0484	1.95247	1.87364	2.06434	33.9126	33.0912	35.2064	0.0454487
2018-03-22 03:19:00	1	2	9	241.089	240.931	241.209	0.0453958	0.611822	4.96005	50.0362	50.0268	50.055	50.0399	50.0247	50.0568	1.96694	1.88584	2.05389	33.9342	33.2472	35.3951	0.0453539
2018-03-22 03:20:00	1	2	9	241.343	241.04	241.506	0.0452554	0.610314	1.51356	50.0531	50.05	50.055	50.0522	50.0466	50.0577	1.99108	1.91928	2.05622	33.9173	33.2245	35.1176	0.0452143
2018-03-22 03:21:00	1	2	9	241.454	241.309	241.6	0.0451854	0.609843	1.51356	50.051	50.0472	50.0552	50.0508	50.0432	50.0597	2.00283	1.90711	2.09889	33.8549	33.182	35.12	0.0451429
2018-03-22 03:22:00	1	2	9	241.426	241.201	241.618	0.045103	0.608983	1.51356	50.0431	50.0351	50.0523	50.0417	50.0321	50.0544	1.95354	1.89043	2.01571	33.9962	33.4561	35.2542	0.0450605
2018-03-22 03:23:00	1	2	9	241.682	241.498	241.842	0.0450587	0.608311	1.51356	50.0496	50.0416	50.0603	50.0525	50.0418	50.064	1.95288	1.9095	2.02556	33.7682	33.1518	35.2958	0.0450176
2018-03-22 03:24:00	1	2	9	241.745	241.596	241.925	0.0449885	0.60793	1.51356	50.0504	50.0441	50.0594	50.0485	50.0395	50.0583	1.96262	1.91822	2.0418	33.7443	33.1446	34.9126	0.0449454
2018-03-22 03:25:00	1	2	9	241.639	241.54	241.825	0.0449796	0.607763	1.51356	50.0479	50.0444	50.0525	50.0486	50.0416	50.0567	1.98374	1.93026	2.0388	33.8971	33.1995	35.5196	0.0449373
2018-03-22 03:26:00	1	2	9	241.716	241.178	242.064	0.0449449	0.604647	1.51356	50.0465	50.0392	50.052	50.0445	50.0343	50.0529	1.98159	1.87897	2.11027	33.8512	31.7477	35.8489	0.0449002
2018-03-22 03:27:00	1	2	9	241.807	241.655	241.974	0.0449313	0.604509	1.51356	50.0377	50.028	50.0438	50.0358	50.0249	50.0465	1.9493	1.88446	2.09577	33.7999	31.857	35.6763	0.0448906
2018-03-22 03:28:00	1	2	9	241.84	241.702	241.984	0.0448868	0.603901	1.51356	50.0286	50.0211	50.0374	50.0277	50.0185	50.0443	1.96892	1.88463	2.11409	33.9146	32.3024	35.9992	0.0448411
2018-03-22 03:29:00	1	2	9	241.906	241.58	242.189	0.0448566	0.606306	1.51356	50.0333	50.0235	50.0451	50.0369	50.0284	50.0478	1.96306	1.92274	2.02971	33.8935	33.3757	34.9837	0.0448095
2018-03-22 03:30:00	1	2	10	242.01	241.874	242.163	0.0447448	0.605218	0.070659	50.0413	50.0358	50.0459	50.0409	50.0326	50.0481	1.96167	1.90839	2.02831	33.8666	33.3118	35.1422	0.0446965
2018-03-22 03:31:00	1	2	10	225.108	211.784	242.068	0.941053	0.640075	0.070659	50.0151	50.0071	50.0429	50.0095	50.0026	50.05	4.2079	1.94893	4.74225	14.5529	7.37375	34.7237	0.940801
2018-03-22 03:32:00	1	2	10	224.231	223.824	224.619	0.835423	0.613852	0.070659	50.007	50.007	50.0073	50.0072	50.0049	50.0107	4.2624	4.16894	4.37101	13.643	13.2448	14.1444	0.835036
2018-03-22 03:33:00	1	2	10	224.268	223.949	224.637	0.835227	0.616149	0.070659	50.0071	50.0072	50.0073	50.0072	50.0046	50.0107	4.30347	4.20648	4.40178	13.2422	12.902	13.6354	0.834885
2018-03-22 03:34:00	1	2	10	224.278	223.955	224.581	0.83295	0.616554	0.070659	50.0071	50.0072	50.0073	50.0072	50.0047	50.0108	4.27881	4.15953	4.3827	13.0394	12.8587	13.3548	0.832682
2018-03-22 03:35:00	1	2	10	224.25	223.864	224.626	0.83161	0.616649	0.070659	50.0071	50.0071	50.0073	50.0072	50.0043	50.0108	4.2275	4.13499	4.38487	12.9772	12.7876	13.229	0.831382
2018-03-22 03:36:00	1	2	10	224.22	223.928	224.598	0.830082	0.616366	0.070659	50.0071	50.0071	50.0073	50.0072	50.0047	50.0105	4.19489	4.11848	4.31777	12.9702	12.7835	13.1948	0.829838
2018-03-22 03:37:00	1	2	10	224.215	223.96	224.605	0.828389	0.615779	0.070659	50.0071	50.0071	50.0073	50.0072	50.0048	50.0111	4.18166	4.13108	4.27316	13.0029	12.8221	13.2864	0.828067
2018-03-22 03:38:00	1	2	10	224.268	223.927	224.59	0.827602	0.614802	0.070659	50.007	50.0071	50.0073	50.0072	50.0047	50.0108	4.19514	4.13376	4.27349	13.0913	12.8828	13.3024	0.827197
2018-03-22 03:39:00	1	2	10	224.277	224.007	224.617	0.82723	0.614646	0.070659	50.007	50.0071	50.0073	50.0072	50.0043	50.0109	4.22596	4.15523	4.32403	13.0514	12.7958	13.3408	0.826812
2018-03-22 03:40:00	1	2	10	224.301	223.92	224.635	0.827107	0.614509	4.96495	50.0071	50.0071	50.0073	50.0072	50.0049	50.0108	4.26911	4.18352	4.35207	12.969	12.712	13.2612	0.826721
2018-03-22 03:41:00	1	2	10	224.323	223.912	224.65	0.82643	0.614421	4.96495	50.0071	50.0071	50.0073	50.0072	50.0049	50.0109	4.28455	4.18089	4.3653	12.859	12.5931	13.1798	0.826105
2018-03-22 03:42:00	1	2	10	224.303	223.936	224.587	0.825182	0.614286	4.96495	50.007	50.0071	50.0072	50.0072	50.0048	50.0107	4.27049	4.15708	4.36563	12.8107	12.6062	13.1186	0.824907
2018-03-22 03:43:00	1	2	10	235.44	223.799	242.249	0.0713294	0.628959	4.96495	50.037	50.0072	50.0547	50.042	49.9373	50.78	2.06048	1.91014	4.31215	32.7192	12.6981	58.8506	0.0713818
2018-03-22 03:44:00	1	2	10	240.483	240.224	240.724	0.0462695	0.619514	4.96495	50.0369	50.0296	50.0532	50.0393	50.0278	50.0624	1.98762	1.9162	2.10514	33.7489	33.1431	34.8961	0.0462293
2018-03-22 03:45:00	1	2	10	240.528	240.23	240.724	0.0460272	0.617809	4.96495	50.0485	50.0417	50.0571	50.0488	50.0376	50.0616	2.00223	1.94222	2.07854	33.8674	33.3278	35.0906	0.0459851
2018-03-22 03:46:00	1	2	10	240.705	240.369	240.991	0.045784	0.612748	4.96495	50.0494	50.0358	50.0611	50.0462	50.0326	50.0636	1.99837	1.91641	2.14116	33.9356	31.9534	35.7522	0.0457431
2018-03-22 03:47:00	1	2	10	240.878	240.709	241.117	0.045605	0.61204	4.96495	50.0343	50.0277	50.0394	50.0329	50.0247	50.0452	1.98921	1.92476	2.11451	34.2718	31.9144	35.8295	0.0455614
2018-03-22 03:48:00	1	2	10	241.116	240.859	241.294	0.045481	0.611279	4.96495	50.0346	50.0248	50.0441	50.0369	50.0226	50.0495	2.02511	1.94962	2.11379	34.5588	33.7725	36.0498	0.0454315
2018-03-22 03:49:00	1	2	10	241.197	241.069	241.322	0.0453696	0.611309	4.96495	50.0445	50.0356	50.0546	50.0465	50.0312	50.0593	1.97962	1.93374	2.05134	34.0937	33.4338	35.5122	0.0453266
2018-03-22 03:50:00	1	2	10	241.226	241.045	241.422	0.0452424	0.610362	1.3722	50.048	50.0392	50.0583	50.0456	50.0358	50.0603	1.96505	1.90551	2.04081	34.1275	33.415	35.6748	0.0452016
2018-03-22 03:51:00	1	2	10	241.455	241.262	241.704	0.0451721	0.606896	1.3722	50.0393	50.0352	50.0443	50.0401	50.0321	50.0475	2.02174	1.93766	2.13844	34.125	32.0284	36.6846	0.0451248
2018-03-22 03:52:00	1	2	10	241.378	241.255	241.521	0.0450955	0.607741	1.3722	50.0416	50.0386	50.0443	50.041	50.0361	50.0461	2.01969	1.89557	2.144	33.9286	32.0313	35.9342	0.0450515
2018-03-22 03:53:00	1	2	10	241.465	241.232	241.651	0.045029	0.607584	1.3722	50.0366	50.0303	50.0431	50.0348	50.0278	50.0462	1.97256	1.88791	2.10987	33.7657	31.9656	35.1819	0.0449894
2018-03-22 03:54:00	1	2	10	241.382	241.228	241.548	0.0449649	0.607982	1.3722	50.0281	50.0223	50.0361	50.0289	50.0149	50.0408	1.94232	1.88674	2.01905	33.9918	33.4636	35.352	0.0449236
2018-03-22 03:55:00	1	2	10	241.436	241.043	241.84	0.0449642	0.607725	1.3722	50.0283	50.0226	50.0361	50.0277	50.0185	50.0378	1.96311	1.92434	2.01773	34.0557	33.4567	35.2286	0.0449223
2018-03-22 03:56:00	1	2	10	241.646	241.469	241.801	0.0449342	0.60695	1.3722	50.0349	50.0313	50.0396	50.0353	50.026	50.0439	1.97079	1.91831	2.0606	34.0361	33.3407	35.3485	0.0448933
2018-03-22 03:57:00	1	2	10	241.529	241.273	241.761	0.0449385	0.607478	1.3722	50.0333	50.03	50.0391	50.0337	50.0263	50.0424	1.975	1.91182	2.0691	34.0825	33.3778	35.3644	0.0448987
2018-03-22 03:58:00	1	2	10	241.673	241.38	241.803	0.0449239	0.607282	1.3722	50.0418	50.0352	50.0503	50.0412	50.0329	50.0528	1.9562	1.87903	2.07078	33.9592	33.3832	35.4892	0.0448836
2018-03-22 03:59:00	1	2	10	241.874	241.605	242.039	0.0447569	0.605844	1.3722	50.0443	50.0352	50.05	50.0464	50.0385	50.0521	2.00576	1.92989	2.05553	33.7805	33.2455	35.0128	0.0447137
2018-03-22 04:00:00	1	3	4	241.872	241.754	242.033	0.0447523	0.605569	0.06567	50.0417	50.0283	50.0482	50.0386	50.0257	50.0527	2.01799	1.97557	2.06973	33.9268	33.1405	35.3403	0.0447077
2018-03-22 04:01:00	1	3	4	225.288	191.503	242.08	1.38153	0.766658	0.06567	50.0119	50.0071	50.0283	50.0086	50.0043	50.0462	2.95262	1.99489	4.71495	3.19728	1.81676	34.379	1.38098
2018-03-22 04:02:00	1	3	4	224.42	224.122	224.761	1.26551	0.751142	0.06567	50.007	50.007	50.0073	50.0072	50.0037	50.0109	2.97641	2.89565	3.07493	1.9263	1.80263	2.06618	1.26481
2018-03-22 04:03:00	1	3	4	224.481	224.131	224.783	1.26439	0.750764	0.06567	50.0071	50.0071	50.0073	50.0072	50.0043	50.0112	2.99483	2.90364	3.12923	1.95178	1.83832	2.07791	1.26368
2018-03-22 04:04:00	1	3	4	224.479	224.233	224.767	1.2655	0.751322	0.06567	50.0071	50.0071	50.0073	50.0072	50.0047	50.0112	2.97324	2.88636	3.06663	1.92801	1.7992	2.09486	1.26481
2018-03-22 04:05:00	1	3	4	224.414	224.168	224.723	1.26463	0.751814	0.06567	50.007	50.0071	50.0072	50.0072	50.0042	50.0112	2.95743	2.87812	3.05025	1.90177	1.7854	2.02818	1.26395
2018-03-22 04:06:00	1	3	4	224.434	224.145	224.727	1.26377	0.75162	0.06567	50.0071	50.007	50.0073	50.0072	50.0044	50.0112	2.96769	2.87803	3.05618	1.93022	1.80131	2.05406	1.26309
2018-03-22 04:07:00	1	3	4	224.486	224.193	224.778	1.2631	0.751086	0.06567	50.0071	50.0071	50.0073	50.0072	50.0045	50.0109	2.97207	2.88419	3.05448	1.93113	1.80576	2.05573	1.26242
2018-03-22 04:08:00	1	3	4	224.503	224.087	224.818	1.26181	0.75067	0.06567	50.0071	50.0071	50.0072	50.0072	50.0043	50.0112	2.95419	2.87081	3.04764	1.9075	1.79233	2.03342	1.26115
2018-03-22 04:09:00	1	3	4	224.45	224.157	224.691	1.25991	0.750642	0.06567	50.007	50.0071	50.0072	50.0072	50.0044	50.0111	2.93935	2.85434	3.01983	1.87294	1.74436	2.00031	1.25926
2018-03-22 04:10:00	1	3	4	224.423	224.069	224.732	1.25833	0.750557	5.30307	50.007	50.0071	50.0073	50.0072	50.004	50.0115	2.93207	2.8516	3.03529	1.86935	1.75317	1.99364	1.25768
2018-03-22 04:11:00	1	3	4	224.433	224.014	224.801	1.25674	0.750145	5.30307	50.007	50.0071	50.0073	50.0072	50.0048	50.0108	2.93984	2.85077	3.02996	1.89277	1.77689	2.02034	1.25609
2018-03-22 04:12:00	1	3	4	224.473	224.074	224.866	1.25483	0.749362	5.30307	50.0071	50.0071	50.0073	50.0072	50.0047	50.0113	2.94924	2.86966	3.03997	1.89677	1.77728	2.02816	1.25418
2018-03-22 04:13:00	1	3	4	235.05	224.315	242.15	0.0896467	0.685374	5.30307	50.0294	49.9976	50.06	50.038	49.607	50.0643	1.95213	1.67062	2.99977	32.2194	1.83821	55.6307	0.0897019
2018-03-22 04:14:00	1	3	4	240.022	239.707	240.231	0.0464886	0.619075	5.30307	50.0465	50.0311	50.06	50.0419	50.0285	50.0649	1.90793	1.73613	2.07594	33.6441	31.7206	35.524	0.0464588
2018-03-22 04:15:00	1	3	4	240.068	239.866	240.318	0.0462556	0.619571	5.30307	50.0365	50.029	50.0428	50.0366	50.0212	50.0484	1.90502	1.74871	2.0242	33.6719	31.5591	35.0034	0.0462283
2018-03-22 04:16:00	1	3	4	240.429	240.211	240.669	0.0460434	0.616875	5.30307	50.0285	50.0242	50.0326	50.0274	50.0192	50.0356	1.93233	1.77385	2.03506	33.7879	32.1039	35.289	0.0460143
2018-03-22 04:17:00	1	3	4	240.411	240.116	240.726	0.0458541	0.614175	5.30307	50.0272	50.0224	50.0296	50.0267	50.0188	50.0327	1.95278	1.76371	2.11766	33.6758	31.8205	35.4294	0.0458259
2018-03-22 04:18:00	1	3	4	240.416	240.107	240.799	0.0457521	0.612581	5.30307	50.0267	50.0178	50.0422	50.0293	50.0144	50.0458	1.9662	1.84254	2.12914	33.7594	31.9545	35.8195	0.045721
2018-03-22 04:19:00	1	3	4	240.836	240.578	241.161	0.0456069	0.612449	5.30307	50.0332	50.0276	50.0384	50.0315	50.0241	50.0421	1.91348	1.8535	2.06023	33.7231	31.921	34.9717	0.0455765
2018-03-22 04:20:00	1	3	4	240.974	240.83	241.149	0.0454934	0.611418	1.41025	50.0293	50.0234	50.0333	50.0294	50.0207	50.0386	1.9305	1.84974	2.05081	33.7122	31.8972	35.6607	0.0454638
2018-03-22 04:21:00	1	3	4	240.786	240.554	241.016	0.0453438	0.612382	1.41025	50.0323	50.0279	50.0364	50.0331	50.0251	50.0389	1.93063	1.88087	2.00564	33.792	33.1572	35.376	0.0453196
2018-03-22 04:22:00	1	3	4	241.065	240.846	241.386	0.0452945	0.608464	1.41025	50.0241	50.0132	50.0334	50.0208	50.0096	50.0333	1.98481	1.89516	2.15284	33.7418	31.9028	36.1365	0.0452671
2018-03-22 04:23:00	1	3	4	241.168	240.989	241.411	0.0451959	0.609327	1.41025	50.029	50.0132	50.0384	50.033	50.0175	50.0416	1.96362	1.90025	2.09919	33.696	31.8216	35.581	0.0451702
2018-03-22 04:24:00	1	3	4	241.264	241.056	241.478	0.0451265	0.607605	1.41025	50.0311	50.0211	50.0376	50.0285	50.0164	50.0382	2.00238	1.91641	2.17769	33.7094	31.8502	36.0507	0.045094
2018-03-22 04:25:00	1	3	4	241.383	241.178	241.558	0.0450517	0.608544	1.41025	50.0246	50.0171	50.032	50.0243	50.012	50.0351	2.0105	1.95337	2.097	33.7868	32.591	35.3076	0.0450204
2018-03-22 04:26:00	1	3	4	241.473	241.327	241.717	0.0449819	0.606091	1.41025	50.0253	50.0212	50.0312	50.0268	50.0193	50.0348	1.99546	1.9344	2.11803	33.5613	31.8311	35.2073	0.0449519
2018-03-22 04:27:00	1	3	4	241.359	241.202	241.567	0.0449402	0.606321	1.41025	50.0296	50.0226	50.0331	50.0292	50.0199	50.0364	1.91126	1.84696	2.06201	33.6614	31.8322	36.4174	0.044907
2018-03-22 04:28:00	1	3	4	241.469	241.3	241.622	0.0449185	0.605957	1.41025	50.0269	50.0215	50.0295	50.0256	50.0183	50.0346	1.96409	1.88736	2.06748	33.6742	31.7859	35.4166	0.0448832
2018-03-22 04:29:00	1	3	4	241.512	240.922	241.811	0.0448921	0.607715	1.41025	50.0265	50.0215	50.03	50.0266	50.0193	50.0321	1.98253	1.92118	2.02874	33.7276	33.1409	35.1396	0.0448586
2018-03-22 04:30:00	1	3	5	241.48	241.352	241.769	0.0449021	0.607932	0.082906	50.0284	50.0233	50.042	50.0316	50.0237	50.0448	1.96656	1.89817	2.02383	33.8075	33.26	35.1971	0.044868
2018-03-22 04:31:00	1	3	5	225.506	213.494	241.601	1.55843	0.910871	0.082906	50.0149	50.0071	50.042	50.0094	49.9974	50.0444	3.79357	1.90224	4.96064	11.6848	5.74233	34.7697	1.55608
2018-03-22 04:32:00	1	3	5	224.586	224.181	225.038	1.48488	0.915657	0.082906	50.007	50.0071	50.0073	50.0072	50.0044	50.0107	3.88956	3.84207	3.94688	10.9275	10.827	11.0334	1.4823
2018-03-22 04:33:00	1	3	5	224.575	224.201	224.99	1.48262	0.915685	0.082906	50.0071	50.0071	50.0073	50.0072	50.0046	50.0107	3.86777	3.81693	3.91579	10.9133	10.7992	11.026	1.48005
2018-03-22 04:34:00	1	3	5	224.552	224.07	224.943	1.48064	0.915824	0.082906	50.007	50.0071	50.0072	50.0072	50.004	50.0107	3.85914	3.79468	3.89933	10.8976	10.8029	10.9983	1.47811
2018-03-22 04:35:00	1	3	5	224.624	224.198	225.009	1.48018	0.915506	0.082906	50.0071	50.0071	50.0072	50.0072	50.0041	50.0112	3.84029	3.78495	3.89915	10.8958	10.8012	10.9954	1.47767
2018-03-22 04:36:00	1	3	5	224.579	224.253	224.924	1.47861	0.915669	0.082906	50.007	50.007	50.0073	50.0072	50.0045	50.0108	3.82402	3.76068	3.87184	10.9043	10.8033	11.0598	1.47611
2018-03-22 04:37:00	1	3	5	224.526	224.146	224.895	1.47712	0.915874	0.082906	50.0071	50.0071	50.0073	50.0072	50.0044	50.0111	3.81961	3.76762	3.87857	10.8813	10.7712	11.0222	1.47465
2018-03-22 04:38:00	1	3	5	224.612	224.219	225.119	1.47729	0.915449	0.082906	50.007	50.0071	50.0073	50.0072	50.0042	50.0111	3.80567	3.75269	3.85454	10.8685	10.7734	10.9529	1.47485
2018-03-22 04:39:00	1	3	5	224.622	224.222	224.963	1.47679	0.915316	0.082906	50.0071	50.0071	50.0072	50.0072	50.0045	50.0109	3.79105	3.73442	3.84053	10.8836	10.7692	10.9778	1.47434
2018-03-22 04:40:00	1	3	5	224.543	224.253	224.882	1.47532	0.915622	5.86354	50.0071	50.0071	50.0073	50.0072	50.0042	50.0111	3.78221	3.73181	3.82528	10.8817	10.7694	11.0012	1.47288
2018-03-22 04:41:00	1	3	5	224.514	224.181	224.813	1.47462	0.915704	5.86354	50.0071	50.0071	50.0073	50.0072	50.0044	50.0111	3.78002	3.72797	3.87723	10.8731	10.7609	10.9909	1.47221
2018-03-22 04:42:00	1	3	5	224.603	224.199	225.041	1.47541	0.915395	5.86354	50.0071	50.007	50.0073	50.0072	50.0046	50.0112	3.7672	3.71618	3.81219	10.8568	10.7573	10.9368	1.47302
2018-03-22 04:43:00	1	3	5	234.965	224.275	241.521	0.089149	0.743609	5.86354	50.0112	49.9877	50.022	50.0127	49.4624	50.0276	2.06462	1.81811	3.80787	32.8112	10.8023	60.1622	0.0891492
2018-03-22 04:44:00	1	3	5	239.391	239.178	239.602	0.0465347	0.622958	5.86354	50.0161	50.013	50.0202	50.0156	50.0097	50.0238	1.98457	1.78481	2.06966	34.1581	33.5516	35.2194	0.0464905
2018-03-22 04:45:00	1	3	5	239.632	239.402	239.892	0.0463612	0.621859	5.86354	50.0262	50.013	50.0308	50.0288	50.0185	50.033	2.03327	1.79283	2.13885	34.1101	33.526	35.3599	0.0463153
2018-03-22 04:46:00	1	3	5	239.788	239.466	240.056	0.0461573	0.619857	5.86354	50.0208	50.0134	50.0299	50.0182	50.0111	50.028	2.0519	1.85484	2.16263	34.1246	33.5511	35.2816	0.046112
2018-03-22 04:47:00	1	3	5	239.99	239.814	240.153	0.0460292	0.618872	5.86354	50.0262	50.014	50.0336	50.0293	50.0187	50.0378	2.03656	1.81078	2.16137	34.0049	33.2892	35.2035	0.0459866
2018-03-22 04:48:00	1	3	5	240.019	239.788	240.193	0.0458582	0.617505	5.86354	50.0346	50.0291	50.0442	50.0364	50.0256	50.0471	2.06796	1.98536	2.1425	34.1684	33.412	35.5061	0.0458104
2018-03-22 04:49:00	1	3	5	239.993	239.761	240.272	0.0457292	0.616677	5.86354	50.0427	50.0362	50.0462	50.0414	50.032	50.0494	2.02707	1.96876	2.13166	34.2031	33.608	35.4748	0.0456837
2018-03-22 04:50:00	1	3	5	240.114	239.872	240.331	0.0456136	0.615369	1.34476	50.0304	50.0242	50.0362	50.0294	50.0208	50.0357	2.0443	1.96555	2.13417	34.353	33.706	35.7073	0.0455702
2018-03-22 04:51:00	1	3	5	240.216	240.02	240.45	0.0455313	0.613481	1.34476	50.0303	50.0274	50.0321	50.0301	50.0249	50.0354	2.04929	1.94417	2.24982	34.2256	32.0135	35.8672	0.0454892
2018-03-22 04:52:00	1	3	5	240.527	240.342	240.768	0.0454026	0.612148	1.34476	50.0326	50.0248	50.0403	50.0329	50.0209	50.046	2.0597	1.97031	2.18681	34.0479	32.0511	36.6854	0.0453622
2018-03-22 04:53:00	1	3	5	240.638	240.45	240.902	0.0453454	0.611978	1.34476	50.0299	50.028	50.0358	50.0306	50.0237	50.0389	2.10231	2.01168	2.21212	34.1002	32.2908	36.2692	0.0453059
2018-03-22 04:54:00	1	3	5	240.512	240.275	240.749	0.045199	0.61218	1.34476	50.0296	50.0237	50.0358	50.0294	50.0188	50.0373	2.08185	2.02054	2.17806	34.1066	33.5328	35.6544	0.0451595
2018-03-22 04:55:00	1	3	5	240.572	240.442	240.692	0.0451389	0.611373	1.34476	50.0311	50.0265	50.0344	50.0309	50.0214	50.0383	2.06222	2.00288	2.12097	34.2489	33.7059	35.7157	0.0451008
2018-03-22 04:56:00	1	3	5	240.782	240.518	240.978	0.0450477	0.61035	1.34476	50.0382	50.0322	50.0494	50.041	50.0289	50.0545	2.05031	1.9937	2.10986	34.0942	33.4314	35.5182	0.0450087
2018-03-22 04:57:00	1	3	5	240.912	240.734	241.091	0.0449879	0.61005	1.34476	50.0546	50.0494	50.059	50.0562	50.0488	50.0627	2.04514	1.99736	2.10945	33.9147	33.3489	35.1919	0.044949
2018-03-22 04:58:00	1	3	5	240.811	240.627	241.022	0.0449177	0.606386	1.34476	50.0531	50.0493	50.059	50.0523	50.0442	50.0607	2.07393	1.98786	2.16835	34.0846	32.0442	35.7814	0.0448774
2018-03-22 04:59:00	1	3	5	240.889	240.711	241.018	0.044918	0.60776	1.34476	50.0474	50.04	50.0581	50.0481	50.0372	50.066	2.07305	2.01711	2.19961	34.1664	31.9403	35.4652	0.044877
2018-03-22 05:00:00	1	3	6	240.753	239.821	240.99	0.0448674	0.609225	0.0786657	50.0629	50.0574	50.069	50.0639	50.0547	50.0721	2.08502	2.01032	2.12768	34.1321	33.5281	35.5103	0.0448295
2018-03-22 05:01:00	1	3	6	225.47	205.18	240.722	1.23013	0.7947	0.0786657	50.02	50.0071	50.0642	50.0108	50.0046	50.0573	3.09361	2.0754	5.44246	3.6748	2.05903	34.6719	1.22949
2018-03-22 05:02:00	1	3	6	224.605	224.293	224.897	1.13601	0.782247	0.0786657	50.0071	50.0071	50.0073	50.0072	50.0046	50.0109	3.13391	3.03599	3.23255	2.17952	2.07983	2.30162	1.13525
2018-03-22 05:03:00	1	3	6	224.615	224.274	224.91	1.13526	0.782231	0.0786657	50.0071	50.0071	50.0073	50.0072	50.0046	50.0108	3.11917	3.03943	3.21102	2.16464	2.05622	2.3105	1.13452
2018-03-22 05:04:00	1	3	6	223.814	213.49	238.346	1.60546	0.808815	0.0786657	50.0072	50.0071	50.0073	50.0072	50.0032	50.0123	2.95838	2.68132	8.51	6.66286	2.0669	13.0945	1.60523
2018-03-22 05:05:00	1	3	6	223.573	223.208	224.031	1.79177	0.818534	0.0786657	50.0072	50.007	50.0073	50.0072	50.0032	50.0116	2.83033	2.72324	2.95147	8.5912	8.32959	8.8723	1.79189
2018-03-22 05:06:00	1	3	6	223.534	223.169	224.01	1.79582	0.819681	0.0786657	50.0071	50.007	50.0073	50.0072	50.0028	50.0128	2.84127	2.69384	2.95446	8.54289	8.28716	8.82329	1.79595
2018-03-22 05:07:00	1	3	6	223.586	223.188	224.083	1.80418	0.820832	0.0786657	50.007	50.007	50.0073	50.0072	50.003	50.0131	2.79841	2.68461	2.90596	8.52723	8.25389	8.81938	1.80437
2018-03-22 05:08:00	1	3	6	223.536	223.147	223.941	1.81048	0.822533	0.0786657	50.0072	50.007	50.0073	50.0072	50.0033	50.0123	2.80856	2.66045	2.90396	8.45383	8.204	8.73408	1.81067
2018-03-22 05:09:00	1	3	6	223.602	223.251	224.069	1.81526	0.822762	0.0786657	50.007	50.007	50.0073	50.0072	50.0025	50.013	2.76777	2.64645	2.87418	8.45829	8.20183	8.73751	1.81552
2018-03-22 05:10:00	1	3	6	223.566	223.228	223.946	1.81778	0.823583	7.50255	50.0071	50.007	50.0074	50.0072	50.0033	50.0121	2.77807	2.6506	2.87205	8.41562	8.13423	8.6994	1.81803
2018-03-22 05:11:00	1	3	6	223.587	223.164	224.044	1.82278	0.824329	7.50255	50.0071	50.007	50.0073	50.0071	50.003	50.0126	2.75499	2.62239	2.86953	8.37494	8.0871	8.66477	1.82308
2018-03-22 05:12:00	1	3	6	223.633	223.251	223.936	1.82648	0.824627	7.50255	50.007	50.007	50.0073	50.0072	50.0028	50.0124	2.7426	2.63584	2.83167	8.36224	8.10058	8.6223	1.82683
2018-03-22 05:13:00	1	3	6	234.167	223.458	240.574	0.109067	0.733895	7.50255	50.0095	49.9889	50.0182	50.0092	49.498	50.0264	1.92209	1.69583	2.82269	32.8578	8.13706	55.841	0.109149
2018-03-22 05:14:00	1	3	6	238.624	238.412	238.832	0.0465882	0.624885	7.50255	50.0067	49.9998	50.0201	50.009	49.9958	50.0224	1.83292	1.71717	1.91776	34.3997	33.948	35.5089	0.0465487
2018-03-22 05:15:00	1	3	6	238.708	238.511	238.914	0.0464035	0.623557	7.50255	50.028	50.0185	50.034	50.0302	50.0164	50.0374	1.88629	1.71472	1.98819	34.3998	33.6912	35.7028	0.046365
2018-03-22 05:16:00	1	3	6	238.949	238.697	239.177	0.046239	0.619308	7.50255	50.0265	50.0202	50.034	50.0248	50.0159	50.0332	1.85959	1.67686	1.99327	34.0897	32.1241	36.3011	0.046202
2018-03-22 05:17:00	1	3	6	238.915	238.694	239.208	0.046063	0.620195	7.50255	50.0425	50.0239	50.0556	50.0471	50.0307	50.0591	1.87613	1.69158	2.05379	34.2205	32.2297	35.7876	0.046025
2018-03-22 05:18:00	1	3	6	239.009	238.741	239.225	0.0459739	0.619959	7.50255	50.0564	50.0482	50.0645	50.0572	50.0445	50.0679	1.86325	1.79198	1.92588	34.3964	33.5416	36.5604	0.0459381
2018-03-22 05:19:00	1	3	6	239.221	239.026	239.453	0.0458143	0.618448	7.50255	50.047	50.0384	50.0568	50.044	50.0347	50.0553	1.8505	1.80869	1.89598	34.4003	33.8957	35.8109	0.0457747
2018-03-22 05:20:00	1	3	6	239.106	238.858	239.341	0.04573	0.61838	1.79292	50.0485	50.0384	50.0554	50.0505	50.0386	50.0578	1.83549	1.75894	1.88084	34.3064	33.724	35.5531	0.0456942
2018-03-22 05:21:00	1	3	6	239.402	239.046	239.707	0.045628	0.617029	1.79292	50.0391	50.0314	50.0508	50.0374	50.0258	50.0508	1.86162	1.78932	1.92545	34.2419	33.7443	35.5399	0.045594
2018-03-22 05:22:00	1	3	6	239.451	239.302	239.649	0.0455291	0.616375	1.79292	50.0357	50.0333	50.0398	50.035	50.0312	50.0414	1.82185	1.72363	1.91103	34.244	33.5531	35.9722	0.0454952
2018-03-22 05:23:00	1	3	6	239.47	239.293	239.637	0.0454195	0.615362	1.79292	50.0385	50.035	50.0518	50.0414	50.0304	50.0547	1.74714	1.70759	1.79711	34.2006	33.5171	35.5914	0.0453843
2018-03-22 05:24:00	1	3	6	239.45	239.233	239.835	0.0453609	0.615312	1.79292	50.0392	50.0155	50.0518	50.0334	50.0134	50.0552	1.77024	1.7017	1.85419	34.1715	33.5652	35.7464	0.0453268
2018-03-22 05:25:00	1	3	6	239.831	239.571	240.103	0.0452884	0.613206	1.79292	50.0233	50.0155	50.0298	50.0249	50.0144	50.0344	1.80769	1.74335	1.88329	34.3957	33.6703	35.5998	0.0452501
2018-03-22 05:26:00	1	3	6	239.949	239.733	240.13	0.0452192	0.612535	1.79292	50.0267	50.0244	50.035	50.028	50.0216	50.0392	1.80702	1.73242	1.86392	34.2801	33.6376	35.7635	0.0451807
2018-03-22 05:27:00	1	3	6	239.951	239.756	240.206	0.0451321	0.611652	1.79292	50.0386	50.035	50.0436	50.0396	50.0333	50.0461	1.7698	1.7183	1.84789	34.304	33.5423	35.7654	0.0450953
2018-03-22 05:28:00	1	3	6	240.204	239.98	240.36	0.0450964	0.610851	1.79292	50.041	50.035	50.047	50.0419	50.0331	50.0511	1.76638	1.72074	1.8423	34.2773	33.6669	35.6382	0.0450586
2018-03-22 05:29:00	1	3	6	240.35	240.087	240.577	0.0450333	0.610196	1.79292	50.0422	50.0378	50.047	50.0417	50.0356	50.051	1.77025	1.68619	1.88226	34.272	33.6256	35.7626	0.044993
2018-03-22 05:30:00	1	3	7	240.394	240.221	240.596	0.0450451	0.609565	0.0632444	50.0377	50.0342	50.0443	50.0364	50.0282	50.0462	1.8068	1.74339	1.90302	34.4883	33.8104	35.7926	0.0450047
2018-03-22 05:31:00	1	3	7	225.468	200.9	240.368	1.37586	0.801854	0.0632444	50.014	50.0066	50.037	50.0092	49.9842	50.0468	3.19553	1.73698	6.93905	4.94999	1.77088	34.7081	1.37589
2018-03-22 05:32:00	1	3	7	224.719	223.192	228.375	1.27371	0.792457	0.0632444	50.0072	50.0069	50.0076	50.0072	49.9866	50.0391	3.24496	3.04677	4.43605	3.69937	1.70855	14.0635	1.27368
2018-03-22 05:33:00	1	3	7	224.737	223.372	228.622	1.27275	0.792564	0.0632444	50.0072	50.0066	50.0078	50.0072	49.9837	50.0379	3.21156	3.0034	4.39097	3.66919	1.68452	13.9409	1.27273
2018-03-22 05:34:00	1	3	7	224.721	223.388	228.408	1.27137	0.792861	0.0632444	50.007	50.0069	50.0075	50.0072	49.9918	50.0363	3.2097	3.00726	4.36297	3.67006	1.73371	13.9593	1.27134
2018-03-22 05:35:00	1	3	7	224.75	223.218	228.74	1.27091	0.79249	0.0632444	50.0072	50.0066	50.0078	50.0072	49.9866	50.0384	3.22322	3.01628	4.33944	3.68477	1.67684	13.958	1.27087
2018-03-22 05:36:00	1	3	7	224.752	223.208	228.647	1.27032	0.792278	0.0632444	50.0071	50.0069	50.0073	50.0072	49.9846	50.0355	3.19996	2.9946	4.3199	3.67613	1.65816	13.8813	1.2703
2018-03-22 05:37:00	1	3	7	224.733	223.109	228.729	1.26942	0.7926	0.0632444	50.0072	50.0067	50.0076	50.0072	49.9862	50.0368	3.17613	2.95787	4.33647	3.64237	1.70486	13.9412	1.26939
2018-03-22 05:38:00	1	3	7	224.742	223.025	228.419	1.26989	0.792764	0.0632444	50.007	50.007	50.0073	50.0072	49.9858	50.0388	3.18367	2.98083	4.25384	3.66633	1.68452	13.9237	1.26986
2018-03-22 05:39:00	1	3	7	224.732	223.213	228.674	1.2697	0.792744	0.0632444	50.0072	50.0066	50.0077	50.0072	49.9847	50.0388	3.20883	2.99405	4.26775	3.67135	1.70916	13.8991	1.26966
2018-03-22 05:40:00	1	3	7	224.745	223.096	228.815	1.2681	0.792467	6.06781	50.007	50.0071	50.0074	50.0072	49.9873	50.0397	3.18018	2.97107	4.25627	3.65222	1.67682	14.2242	1.26809
2018-03-22 05:41:00	1	3	7	224.758	223.193	228.29	1.26916	0.792579	6.06781	50.0072	50.0066	50.0079	50.0072	49.9829	50.0419	3.15525	2.95266	4.25157	3.63954	1.71004	13.9338	1.26914
2018-03-22 05:42:00	1	3	7	224.752	223.276	228.722	1.26876	0.792569	6.06781	50.0073	50.0071	50.0075	50.0073	49.9884	50.0358	3.14782	2.95969	4.23464	3.64847	1.72764	13.9265	1.26875
2018-03-22 05:43:00	1	3	7	233.867	224.359	240.505	0.0929644	0.705521	6.06781	50.0037	49.9877	50.0231	50.0004	49.9766	50.4191	1.95999	1.64582	3.42109	32.3312	1.78306	63.3503	0.0930196
2018-03-22 05:44:00	1	3	7	238.239	238.04	238.582	0.0468124	0.626827	6.06781	49.9824	49.9776	49.9877	49.9809	49.9746	49.9891	1.85732	1.74643	1.99475	33.9026	32.3129	35.8995	0.0467873
2018-03-22 05:45:00	1	3	7	238.487	238.239	238.707	0.046583	0.62488	6.06781	49.9792	49.9741	49.9856	49.9802	49.97	49.9885	1.88584	1.79671	2.01738	34.0479	32.1867	35.7056	0.0465591
2018-03-22 05:46:00	1	3	7	238.718	238.503	238.994	0.0464295	0.623733	6.06781	49.9841	49.976	49.9996	49.9858	49.9735	50.0019	1.86833	1.78779	1.95653	34.1669	33.3312	35.6479	0.0464015
2018-03-22 05:47:00	1	3	7	238.594	238.303	238.865	0.0462542	0.62289	6.06781	49.9914	49.9864	49.9955	49.9908	49.9838	49.9976	1.88734	1.7669	1.97739	34.2522	33.6799	35.5102	0.0462259
2018-03-22 05:48:00	1	3	7	238.843	238.461	239.081	0.0461461	0.621478	6.06781	49.9964	49.9885	50.0215	50.0013	49.9835	50.0251	1.86052	1.80719	1.91305	34.263	33.6796	35.4978	0.0461177
2018-03-22 05:49:00	1	3	7	239.104	238.737	239.53	0.0459889	0.619338	6.06781	50.0124	50.0074	50.0215	50.012	50.0045	50.0231	1.89993	1.83864	1.94936	34.324	33.7896	35.5933	0.0459579
2018-03-22 05:50:00	1	3	7	239.277	239.033	239.477	0.0459007	0.619372	1.78823	50.0223	50.0182	50.0286	50.0238	50.0153	50.0316	1.84729	1.78192	1.90909	33.9109	33.37	35.1107	0.0458735
2018-03-22 05:51:00	1	3	7	239.397	239.259	239.627	0.0457642	0.614997	1.78823	50.0147	50.0031	50.0286	50.011	49.9993	50.0305	1.86417	1.78674	1.99414	34.0329	32.067	35.6366	0.0457357
2018-03-22 05:52:00	1	3	7	239.418	239.225	239.718	0.0456852	0.616647	1.78823	49.9974	49.9885	50.0065	49.996	49.9861	50.0067	1.85657	1.77879	2.02811	34.1774	32.4725	36.3319	0.0456573
2018-03-22 05:53:00	1	3	7	239.674	239.394	239.887	0.0455449	0.615723	1.78823	49.9975	49.9935	50.0106	49.9995	49.9888	50.0155	1.81158	1.76042	1.87447	34.0718	33.3553	35.5268	0.0455177
2018-03-22 05:54:00	1	3	7	239.926	239.605	240.143	0.0455057	0.614877	1.78823	50.0166	50.0078	50.0253	50.0182	50.0034	50.0272	1.86819	1.77699	1.96634	34.0339	33.4697	35.506	0.045475
2018-03-22 05:55:00	1	3	7	239.619	239.118	239.877	0.0454351	0.614399	1.78823	50.0207	50.0157	50.0224	50.0199	50.0123	50.0266	1.91184	1.81999	2.02234	34.3483	33.6722	35.6096	0.0454051
2018-03-22 05:56:00	1	3	7	240.342	239.269	241.571	0.0453955	0.613074	1.78823	50.0221	50.0161	50.0281	50.024	50.0131	50.0346	1.91466	1.8104	2.02475	34.2534	33.4805	35.6075	0.0453537
2018-03-22 05:57:00	1	3	7	240.026	239.834	240.243	0.0454024	0.613993	1.78823	50.0279	50.0252	50.0314	50.0284	50.0215	50.0342	1.97079	1.8912	2.04329	34.3762	33.5448	35.6475	0.0453593
2018-03-22 05:58:00	1	3	7	239.64	238.891	240.048	0.0453166	0.614485	1.78823	50.02	50.0116	50.0314	50.0188	50.0084	50.0309	1.95805	1.8793	2.01488	34.3545	33.7262	35.9417	0.0452797
2018-03-22 05:59:00	1	3	7	239.527	238.87	239.841	0.0453003	0.614623	1.78823	50.0335	50.0236	50.0374	50.0353	50.0304	50.0407	1.91977	1.87219	1.98377	34.2913	33.2974	35.6204	0.0452678
2018-03-22 06:00:00	1	3	8	239.783	239.476	240.623	0.045253	0.613903	0.107957	50.0398	50.0338	50.0509	50.0425	50.0307	50.0541	1.86627	1.79894	1.92817	34.0267	33.199	35.5706	0.045227
2018-03-22 06:01:00	1	3	8	225.632	201.503	240.572	1.46197	0.847333	0.107957	50.0177	50.0071	50.0509	50.0107	50.0027	50.0576	2.88125	1.8266	5.60659	4.04439	2.41724	33.8088	1.46106
2018-03-22 06:02:00	1	3	8	224.791	224.287	225.201	1.3753	0.842095	0.107957	50.0071	50.0071	50.0073	50.0072	50.0045	50.0106	2.88835	2.84151	2.97008	2.49684	2.40042	2.58763	1.3743
2018-03-22 06:03:00	1	3	8	224.773	224.487	225.111	1.37435	0.84238	0.107957	50.007	50.0071	50.0073	50.0072	50.0046	50.011	2.90269	2.83967	2.96497	2.51594	2.41714	2.61377	1.37334
2018-03-22 06:04:00	1	3	8	224.775	224.384	225.183	1.37342	0.842374	0.107957	50.0071	50.0071	50.0073	50.0072	50.0043	50.011	2.8848	2.76544	2.96907	2.47671	2.33141	2.59095	1.37243
2018-03-22 06:05:00	1	3	8	224.768	224.321	225.197	1.37269	0.842431	0.107957	50.0071	50.0072	50.0073	50.0072	50.0045	50.011	2.85945	2.79926	2.92758	2.48318	2.39579	2.55969	1.37171
2018-03-22 06:06:00	1	3	8	224.769	224.403	225.104	1.372	0.842346	0.107957	50.0071	50.0071	50.0073	50.0072	50.0048	50.0111	2.86743	2.80754	2.92316	2.50365	2.42126	2.58446	1.37101
2018-03-22 06:07:00	1	3	8	224.754	224.43	225.108	1.3714	0.842445	0.107957	50.0071	50.0072	50.0073	50.0072	50.0044	50.0108	2.87526	2.81427	2.94443	2.48558	2.3604	2.6006	1.37042
2018-03-22 06:08:00	1	3	8	224.773	224.344	225.229	1.37132	0.8423	0.107957	50.007	50.0071	50.0073	50.0072	50.0044	50.0109	2.84255	2.78183	2.93205	2.45449	2.35471	2.58284	1.37037
2018-03-22 06:09:00	1	3	8	224.762	224.382	225.093	1.3708	0.842289	0.107957	50.0071	50.0071	50.0073	50.0072	50.0045	50.0111	2.82767	2.77314	2.8961	2.46799	2.37633	2.54629	1.36986
2018-03-22 06:10:00	1	3	8	224.762	224.409	225.123	1.37045	0.842257	4.95584	50.0071	50.0071	50.0073	50.0072	50.0046	50.011	2.84169	2.77688	2.90203	2.49077	2.4092	2.5799	1.36949
2018-03-22 06:11:00	1	3	8	224.766	224.466	225.195	1.37035	0.842222	4.95584	50.0071	50.0071	50.0073	50.0072	50.0046	50.0107	2.84615	2.77182	2.9137	2.46982	2.34068	2.60344	1.3694
2018-03-22 06:12:00	1	3	8	224.78	224.388	225.201	1.37032	0.842126	4.95584	50.0071	50.0071	50.0073	50.0072	50.0047	50.0109	2.81848	2.74617	2.89342	2.43783	2.35253	2.56379	1.3694
2018-03-22 06:13:00	1	3	8	233.496	224.106	240.014	0.0982748	0.734724	4.95584	49.9962	49.9591	50.0259	49.9993	49.1465	50.0292	1.78124	1.48552	4.56807	31.9088	2.38239	52.11	0.0983282
2018-03-22 06:14:00	1	3	8	237.975	237.435	238.356	0.0469118	0.629954	4.95584	50.0231	50.0062	50.0319	50.0199	50.0038	50.0347	1.62782	1.53917	1.71619	33.64	32.9635	34.7756	0.0469024
2018-03-22 06:15:00	1	3	8	237.997	237.539	238.304	0.0466844	0.628316	4.95584	50.0106	50.0062	50.0165	50.0112	50.0051	50.0208	1.65081	1.58991	1.70403	33.6317	32.9672	34.8617	0.0466752
2018-03-22 06:16:00	1	3	8	237.566	237.112	237.857	0.0464588	0.628584	4.95584	50.0031	49.9934	50.0259	50.0057	49.9903	50.0281	1.66703	1.51939	1.76739	33.7928	33.1775	34.8959	0.0464502
2018-03-22 06:17:00	1	3	8	237.831	237.507	238.294	0.0463273	0.624667	4.95584	50.0284	50.023	50.0333	50.029	50.0153	50.0387	1.66084	1.55837	1.81304	33.5214	32.0103	34.7387	0.0463172
2018-03-22 06:18:00	1	3	8	237.889	237.591	238.27	0.0461763	0.625388	4.95584	50.0214	50.0134	50.0297	50.0198	50.0092	50.0293	1.68283	1.62737	1.81377	33.6576	32.473	34.8163	0.0461669
2018-03-22 06:19:00	1	3	8	237.916	237.57	238.182	0.046052	0.624945	4.95584	50.0141	50.0043	50.0205	50.0113	50.0012	50.0241	1.69511	1.62538	1.77124	33.6038	32.8843	34.6501	0.0460454
2018-03-22 06:20:00	1	3	8	237.973	237.723	238.218	0.0459296	0.624132	1.40287	50.0161	50.0043	50.0273	50.0189	50.0048	50.0297	1.70692	1.63755	1.78368	33.6054	33.1422	34.7792	0.0459224
2018-03-22 06:21:00	1	3	8	238.06	237.691	238.33	0.0458012	0.623216	1.40287	50.0017	49.9925	50.0214	49.9983	49.9899	50.0126	1.67189	1.59852	1.74248	33.6819	33.0842	35.1168	0.0457963
2018-03-22 06:22:00	1	3	8	238.157	237.843	238.428	0.0456914	0.622415	1.40287	49.9974	49.994	49.9994	49.9966	49.9884	50.0012	1.69241	1.62118	1.77121	33.7756	33.162	34.9306	0.0456829
2018-03-22 06:23:00	1	3	8	238.317	238	238.612	0.0456084	0.62085	1.40287	50.002	49.9957	50.0132	50.0049	49.9937	50.0171	1.72074	1.64545	1.83392	33.8085	33.1956	35.0791	0.0455973
2018-03-22 06:24:00	1	3	8	238.556	238.314	238.848	0.0455112	0.6199	1.40287	50.0023	49.9922	50.0132	50.0009	49.989	50.0144	1.74194	1.64141	1.81869	33.8488	33.3136	35.0527	0.045497
2018-03-22 06:25:00	1	3	8	238.424	237.994	238.865	0.0454244	0.619388	1.40287	50.0057	49.9949	50.0157	50.0045	49.991	50.0185	1.71001	1.62637	1.83395	33.8679	33.3131	35.0467	0.0454108
2018-03-22 06:26:00	1	3	8	238.308	238.081	238.633	0.045363	0.619885	1.40287	49.9999	49.9935	50.0046	50.0011	49.9897	50.0079	1.73432	1.66064	1.82491	33.741	33.1566	35.0143	0.0453498
2018-03-22 06:27:00	1	3	8	238.532	238.205	238.965	0.0453214	0.619315	1.40287	50.0016	49.9954	50.0045	50	49.9924	50.0106	1.75452	1.68818	1.84183	33.6228	33.1188	34.8864	0.0453132
2018-03-22 06:28:00	1	3	8	238.733	238.278	239.041	0.0452875	0.618374	1.40287	49.9946	49.9878	50.0023	49.9946	49.9811	50.0079	1.79367	1.71316	1.85562	33.7428	33.2835	35.0015	0.0452772
2018-03-22 06:29:00	1	3	8	238.616	237.888	239.021	0.0452876	0.618429	1.40287	50.0011	49.9873	50.0304	50.0072	49.9839	50.0332	1.79343	1.71028	1.87025	33.7395	33.0789	35.125	0.0452754
2018-03-22 06:30:00	1	3	9	238.68	238.139	239.076	0.0452714	0.617771	0.0859285	50.0268	50.0186	50.0323	50.025	50.0164	50.0358	1.82029	1.75194	1.92711	33.8254	33.1608	34.9513	0.0452569
2018-03-22 06:31:00	1	3	9	225.23	187.835	238.798	1.22465	0.802183	0.0859285	50.0096	50.0071	50.0186	50.0081	50.0043	50.0395	3.10309	1.7595	6.49948	3.33396	1.93367	34.1364	1.22405
2018-03-22 06:32:00	1	3	9	224.569	224.295	224.816	1.11244	0.788767	0.0859285	50.0071	50.0072	50.0073	50.0072	50.0049	50.0113	3.13129	3.06522	3.22751	2.01779	1.92727	2.10879	1.11176
2018-03-22 06:33:00	1	3	9	224.613	224.283	224.92	1.11193	0.788525	0.0859285	50.0071	50.0072	50.0073	50.0072	50.0044	50.011	3.16082	3.04408	3.25661	2.0275	1.90692	2.14726	1.11124
2018-03-22 06:34:00	1	3	9	224.597	224.287	224.885	1.1109	0.788597	0.0859285	50.0071	50.0071	50.0073	50.0072	50.0045	50.011	3.13234	3.03531	3.21266	2.01434	1.93309	2.0954	1.11022
2018-03-22 06:35:00	1	3	9	224.565	224.252	224.857	1.10982	0.788721	0.0859285	50.0071	50.0071	50.0073	50.0072	50.0042	50.0114	3.1055	3.04192	3.18309	1.99066	1.91223	2.07576	1.10916
2018-03-22 06:36:00	1	3	9	224.549	224.087	224.845	1.10913	0.788848	0.0859285	50.0071	50.0071	50.0073	50.0072	50.0045	50.0107	3.09977	3.03618	3.1743	2.00564	1.90883	2.07391	1.10848
2018-03-22 06:37:00	1	3	9	224.601	224.318	224.917	1.10917	0.788467	0.0859285	50.0071	50.0071	50.0073	50.0072	50.0045	50.0109	3.13179	3.04922	3.20809	2.01225	1.93465	2.07806	1.1085
2018-03-22 06:38:00	1	3	9	224.617	224.33	224.967	1.10892	0.78817	0.0859285	50.0071	50.0071	50.0073	50.0072	50.0047	50.0108	3.12994	3.04523	3.2054	2.00796	1.93267	2.10479	1.10826
2018-03-22 06:39:00	1	3	9	224.587	224.347	224.861	1.10829	0.788267	0.0859285	50.0071	50.0071	50.0073	50.0072	50.0046	50.011	3.10258	3.03303	3.17381	1.9929	1.91238	2.06918	1.10763
2018-03-22 06:40:00	1	3	9	224.536	224.226	224.838	1.10733	0.788472	4.79197	50.007	50.0072	50.0073	50.0072	50.0046	50.0109	3.0825	3.02206	3.15494	1.97782	1.88836	2.05617	1.10669
2018-03-22 06:41:00	1	3	9	224.554	224.253	224.865	1.10727	0.788343	4.79197	50.007	50.0071	50.0073	50.0072	50.0043	50.0111	3.07544	3.01509	3.15975	1.98552	1.90803	2.06415	1.10664
2018-03-22 06:42:00	1	3	9	224.569	224.165	224.886	1.10736	0.788282	4.79197	50.0071	50.0072	50.0073	50.0072	50.0045	50.0115	3.0993	3.01955	3.1812	1.99903	1.92039	2.06779	1.10671
2018-03-22 06:43:00	1	3	9	232.609	224.235	238.591	0.0903755	0.70514	4.79197	50.0044	49.9921	50.0216	50.0056	49.9427	50.379	1.91705	1.62393	3.16308	32.0747	1.90235	52.4384	0.090441
2018-03-22 06:44:00	1	3	9	236.027	235.576	236.522	0.0467642	0.634037	4.79197	50.0057	49.9933	50.0184	50.0027	49.9903	50.0229	1.74096	1.65312	1.85801	33.9609	33.0693	35.1655	0.0467583
2018-03-22 06:45:00	1	3	9	236.339	235.979	236.883	0.0465033	0.631042	4.79197	50.0002	49.9957	50.0031	50.001	49.9972	50.0061	1.78214	1.69744	1.92479	34.1297	33.4748	35.3038	0.0464966
2018-03-22 06:46:00	1	3	9	236.506	236.285	236.762	0.046306	0.629199	4.79197	49.9874	49.977	50.0004	49.9847	49.9746	49.9997	1.82501	1.72274	1.89486	34.1923	33.5118	35.4245	0.0462974
2018-03-22 06:47:00	1	3	9	236.264	235.786	236.582	0.0460949	0.628971	4.79197	49.9768	49.9705	49.9835	49.9767	49.9672	49.9877	1.77935	1.67252	1.87777	34.074	33.4648	35.3666	0.0460888
2018-03-22 06:48:00	1	3	9	236.662	236.33	236.991	0.0459899	0.626906	4.79197	49.9859	49.9832	49.9895	49.9861	49.9795	49.9955	1.83157	1.76601	1.93217	34.1893	33.2848	35.4538	0.0459845
2018-03-22 06:49:00	1	3	9	236.884	236.513	237.094	0.0457994	0.625289	4.79197	49.9811	49.9779	49.984	49.9809	49.9725	49.9873	1.82543	1.73217	1.94982	34.0412	33.4572	35.2942	0.0457953
2018-03-22 06:50:00	1	3	9	236.85	236.346	237.419	0.0456996	0.624595	1.49967	49.978	49.9743	49.9844	49.978	49.9708	49.99	1.82031	1.75315	1.90207	34.2023	33.5063	35.2852	0.0456987
2018-03-22 06:51:00	1	3	9	237.207	236.727	237.532	0.0455787	0.623171	1.49967	49.9887	49.9831	49.9999	49.9913	49.9782	50.0024	1.74345	1.65151	1.85256	34.0188	33.3959	35.2911	0.0455783
2018-03-22 06:52:00	1	3	9	237.216	236.504	237.726	0.0455128	0.623205	1.49967	49.99	49.9862	49.9999	49.9894	49.9827	49.9989	1.78351	1.70449	1.89255	33.9523	33.422	35.0722	0.0455153
2018-03-22 06:53:00	1	3	9	237.432	237.059	237.887	0.0454228	0.62205	1.49967	49.9917	49.9824	49.9984	49.9914	49.9777	50.0007	1.80501	1.70341	1.93404	34.0182	33.4145	35.4119	0.0454227
2018-03-22 06:54:00	1	3	9	237.754	237.39	238.121	0.0453667	0.621098	1.49967	49.9869	49.9788	49.9942	49.9867	49.9762	49.9981	1.80281	1.7115	1.92912	33.8301	33.1432	35.2501	0.0453624
2018-03-22 06:55:00	1	3	9	237.718	237.363	238.068	0.0453119	0.620615	1.49967	49.982	49.9752	49.9923	49.9814	49.9722	49.9924	1.80651	1.71188	1.91496	33.869	33.2025	35.2629	0.0453093
2018-03-22 06:56:00	1	3	9	237.446	236.981	237.894	0.0452771	0.620768	1.49967	49.9894	49.9852	49.9947	49.9892	49.9821	49.9983	1.81519	1.73145	1.90121	33.9939	33.4247	35.3197	0.0452749
2018-03-22 06:57:00	1	3	9	237.505	236.57	237.737	0.0452324	0.620507	1.49967	49.9955	49.988	50.0062	49.9986	49.9861	50.0082	1.8176	1.74334	1.91162	33.9065	33.3387	35.3274	0.0452239
2018-03-22 06:58:00	1	3	9	237.55	237.136	237.848	0.0452422	0.619765	1.49967	50.0233	50.0062	50.0381	50.0279	50.0063	50.0404	1.79318	1.71707	1.88047	33.9434	33.3107	35.4957	0.0452349
2018-03-22 06:59:00	1	3	9	238.071	237.665	238.451	0.0452176	0.618573	1.49967	50.0383	50.0331	50.0437	50.0386	50.0298	50.0479	1.76679	1.66638	1.87545	33.8435	33.2793	35.0804	0.0452117
2018-03-22 07:00:00	1	3	10	237.967	237.362	238.404	0.0452126	0.618906	0.0876963	50.0418	50.0358	50.0634	50.0461	50.0331	50.0676	1.73631	1.66294	1.85205	33.9046	33.2975	35.2189	0.0452101
2018-03-22 07:01:00	1	3	10	225.33	197.424	238.068	1.30964	0.830947	0.0876963	50.02	50.0072	50.0634	50.0111	50.0009	50.0636	3.4405	1.75195	4.48628	4.30237	2.69624	34.1168	1.30906
2018-03-22 07:02:00	1	3	10	224.759	224.311	225.098	1.22729	0.825969	0.0876963	50.0071	50.0071	50.0073	50.0072	50.0045	50.011	3.56589	3.50949	3.63335	3.02505	2.85202	3.12582	1.2266
2018-03-22 07:03:00	1	3	10	228.557	224.68	229.538	0.757248	0.980446	0.0876963	50.007	50.0061	50.0074	50.0071	49.9576	50.0111	4.23384	3.50271	4.27847	9.7542	2.98997	10.0328	0.754979
2018-03-22 07:04:00	1	3	10	228.646	228.312	228.986	0.742735	0.989787	0.0876963	50.0071	50.0071	50.0073	50.0072	50.0049	50.011	4.24416	4.21093	4.27451	9.91055	9.78145	10.0637	0.740435
2018-03-22 07:05:00	1	3	10	228.648	228.304	229.014	0.74169	0.989855	0.0876963	50.0071	50.0071	50.0074	50.0072	50.005	50.0107	4.22392	4.12711	4.25643	9.84157	9.68146	9.99933	0.73942
2018-03-22 07:06:00	1	3	10	228.681	228.316	229.015	0.740499	0.98991	0.0876963	50.0071	50.0071	50.0072	50.0072	50.0052	50.0104	4.20366	4.16311	4.25141	9.7862	9.7152	9.95017	0.738254
2018-03-22 07:07:00	1	3	10	228.691	228.385	229.026	0.739288	0.989944	0.0876963	50.0071	50.0071	50.0073	50.0072	50.0055	50.0104	4.18515	4.15903	4.21734	9.75002	9.69612	9.81775	0.737063
2018-03-22 07:08:00	1	3	10	228.635	228.387	229.066	0.738038	0.98991	0.0876963	50.0071	50.0071	50.0073	50.0072	50.0051	50.0101	4.17945	4.15313	4.21244	9.7674	9.71274	9.94496	0.735817
2018-03-22 07:09:00	1	3	10	228.594	228.286	229.147	0.737048	0.989876	0.0876963	50.0072	50.007	50.0074	50.0072	50.0054	50.0108	4.18316	4.13467	4.2927	9.79812	9.71922	9.95366	0.73482
2018-03-22 07:10:00	1	3	10	228.603	228.235	228.985	0.736429	0.989842	4.96581	50.0071	50.0071	50.0073	50.0072	50.0051	50.0104	4.1932	4.16129	4.2296	9.84904	9.73929	9.98216	0.734183
2018-03-22 07:11:00	1	3	10	228.677	228.215	229.123	0.736233	0.989857	4.96581	50.0071	50.0071	50.0074	50.0072	50.0048	50.011	4.20065	4.15319	4.23298	9.85848	9.69512	9.95203	0.733977
2018-03-22 07:12:00	1	3	10	228.682	228.328	229.163	0.735833	0.98992	4.96581	50.0072	50.007	50.0074	50.0072	50.005	50.0107	4.19803	4.16405	4.22649	9.82673	9.66065	9.93841	0.733582
2018-03-22 07:13:00	1	3	10	234.764	224.387	240.979	0.077804	0.749186	4.96581	49.984	49.9737	50.0072	49.9801	49.7273	50.0101	1.79885	1.46924	4.20594	31.9545	9.74068	51.8062	0.077799
2018-03-22 07:14:00	1	3	10	239.566	239.153	239.88	0.0467332	0.623603	4.96581	49.9908	49.9828	49.9994	49.9926	49.9816	50.006	1.49484	1.39279	1.69206	33.2687	31.8277	34.8056	0.0467325
2018-03-22 07:15:00	1	3	10	239.775	239.478	240.033	0.0464669	0.622266	4.96581	49.9938	49.9859	49.9958	49.9926	49.9813	49.999	1.46504	1.36748	1.63024	33.5974	31.9066	34.9717	0.0464657
2018-03-22 07:16:00	1	3	10	239.759	239.504	240.041	0.0461758	0.621822	4.96581	49.9883	49.9838	49.9915	49.9885	49.9799	49.9967	1.49498	1.42034	1.61276	33.362	32.628	34.3309	0.0461816
2018-03-22 07:17:00	1	3	10	240.044	239.702	240.37	0.0459621	0.619046	4.96581	49.986	49.9827	49.9975	49.9877	49.978	50.0047	1.52069	1.39465	1.64012	33.451	32.8168	34.7624	0.0459661
2018-03-22 07:18:00	1	3	10	240.274	239.813	240.687	0.0457996	0.615344	4.96581	50.0018	49.9975	50.0053	50.0027	49.9941	50.0121	1.51638	1.41477	1.65376	33.2796	31.9367	34.898	0.0458027
2018-03-22 07:19:00	1	3	10	240.115	239.888	240.376	0.0456902	0.615914	4.96581	50.0022	49.9884	50.011	50.0003	49.9853	50.0142	1.53466	1.4393	1.67727	33.3147	31.8596	35.0099	0.0456958
2018-03-22 07:20:00	1	3	10	240.301	240.042	240.621	0.0455874	0.614137	1.34493	49.9932	49.9906	49.9972	49.9935	49.9883	50.0029	1.5716	1.4716	1.71553	33.2307	31.5196	34.7893	0.0455939
2018-03-22 07:21:00	1	3	10	240.556	240.17	240.931	0.0455182	0.613537	1.34493	49.997	49.9921	50.0132	50.0006	49.9892	50.0163	1.59521	1.48515	1.8001	33.1511	31.6572	34.8439	0.0455269
2018-03-22 07:22:00	1	3	10	240.619	240.405	240.858	0.0454975	0.614891	1.34493	50.0081	49.997	50.0135	50.0054	49.9926	50.0169	1.67972	1.60061	1.74105	33.3025	32.7225	34.1342	0.0455044
2018-03-22 07:23:00	1	3	10	240.718	240.332	241.151	0.0454361	0.613309	1.34493	49.9982	49.9948	50.0034	49.9992	49.9916	50.0073	1.60772	1.4985	1.73207	33.2206	31.8382	34.5929	0.0454417
2018-03-22 07:24:00	1	3	10	240.976	240.702	241.302	0.0453893	0.611646	1.34493	49.9944	49.9907	50.0034	49.9943	49.9872	50.0082	1.59525	1.46902	1.77022	32.9656	31.3369	35.3793	0.0453921
2018-03-22 07:25:00	1	3	10	241.208	240.598	241.459	0.0453797	0.61075	1.34493	50.0034	49.9968	50.0102	50.0036	49.9937	50.0139	1.59278	1.45106	1.76981	32.9505	31.4278	34.5691	0.0453799
2018-03-22 07:26:00	1	3	10	241.232	240.829	241.545	0.0453332	0.610414	1.34493	50.0054	49.9949	50.0157	50.0051	49.9924	50.0198	1.58795	1.49853	1.77263	32.8082	31.3087	34.2157	0.0453388
2018-03-22 07:27:00	1	3	10	240.949	240.681	241.296	0.0453992	0.612149	1.34493	49.9969	49.9916	50.0054	49.9956	49.9864	50.01	1.59235	1.51724	1.76226	33.1464	31.5562	35.0796	0.0454097
2018-03-22 07:28:00	1	3	10	240.916	240.605	241.197	0.0453489	0.61245	1.34493	49.989	49.9855	49.9929	49.9886	49.9828	49.9948	1.61794	1.51895	1.75359	33.2231	31.6969	34.3569	0.0453577
2018-03-22 07:29:00	1	3	10	240.909	240.565	241.181	0.0452544	0.610564	1.34493	49.9916	49.9835	49.9993	49.9915	49.9806	50.0027	1.64146	1.55791	1.77134	33.3112	31.5427	34.7354	0.0452561
2018-03-22 07:30:00	1	4	5	240.963	240.671	241.208	0.0452438	0.612218	0.0796722	49.9902	49.9854	49.9973	49.9913	49.983	50.0017	1.60164	1.52872	1.6632	33.4122	32.9394	34.3554	0.045244
2018-03-22 07:31:00	1	4	5	224.799	186.787	241.053	1.18155	0.787028	0.0796722	50.005	49.9973	50.0073	50.0068	49.9882	50.0656	4.45313	1.55931	6.67649	9.78014	4.38361	38.6483	1.18196
2018-03-22 07:32:00	1	4	5	223.927	223.682	224.325	1.07709	0.777669	0.0796722	50.0071	50.0072	50.0073	50.0072	50.004	50.0117	4.61106	4.55386	4.68136	9.01152	8.87151	9.17278	1.07743
2018-03-22 07:33:00	1	4	5	223.974	223.625	224.326	1.07663	0.777589	0.0796722	50.007	50.0072	50.0073	50.0072	50.0038	50.0113	4.60824	4.55717	4.66631	9.00198	8.85611	9.15625	1.07696
2018-03-22 07:34:00	1	4	5	224.082	223.662	224.313	1.07923	0.777783	0.0796722	50.0071	50.0071	50.0073	50.0072	50.0041	50.0108	4.62095	4.56159	4.67228	8.99753	8.85513	9.16378	1.07953
2018-03-22 07:35:00	1	4	5	223.981	223.734	224.215	1.07879	0.778763	0.0796722	50.0071	50.0071	50.0073	50.0072	50.0043	50.0108	4.60695	4.53742	4.65897	8.98907	8.86449	9.16502	1.07911
2018-03-22 07:36:00	1	4	5	223.911	223.653	224.333	1.07749	0.779191	0.0796722	50.0071	50.0072	50.0073	50.0072	50.0039	50.0119	4.59492	4.53451	4.69769	9.01986	8.88267	9.18477	1.07783
2018-03-22 07:37:00	1	4	5	223.933	223.639	224.243	1.07647	0.778817	0.0796722	50.0071	50.0071	50.0073	50.0072	50.004	50.0109	4.58634	4.53476	4.63364	9.05143	8.88675	9.23777	1.0768
2018-03-22 07:38:00	1	4	5	224.005	223.643	224.377	1.07573	0.778064	0.0796722	50.0071	50.0071	50.0073	50.0072	50.0043	50.011	4.59163	4.5401	4.63852	9.05029	8.88519	9.20189	1.07606
2018-03-22 07:39:00	1	4	5	224.1	223.73	224.373	1.07526	0.777101	0.0796722	50.0071	50.0071	50.0073	50.0072	50.0042	50.0112	4.5951	4.52899	4.63956	9.04927	8.91205	9.1906	1.07558
2018-03-22 07:40:00	1	4	5	224.042	223.832	224.417	1.07321	0.77715	5.39656	50.0071	50.0071	50.0073	50.0072	50.0039	50.011	4.58512	4.51199	4.66339	9.03499	8.89834	9.20364	1.07356
2018-03-22 07:41:00	1	4	5	223.966	223.727	224.247	1.06987	0.776912	5.39656	50.0071	50.0071	50.0073	50.0072	50.0038	50.0116	4.57246	4.50224	4.6299	9.04357	8.8912	9.21821	1.07025
2018-03-22 07:42:00	1	4	5	223.92	223.598	224.243	1.06653	0.776428	5.39656	50.0071	50.0072	50.0073	50.0072	50.0043	50.0109	4.55889	4.50559	4.61222	9.0662	8.923	9.21186	1.06693
2018-03-22 07:43:00	1	4	5	234.071	223.673	240.68	0.0770905	0.68717	5.39656	50.0228	49.9996	50.1106	50.0216	49.9318	51.4566	1.84895	1.49532	5.73006	32.3108	9.01542	64.2176	0.0772122
2018-03-22 07:44:00	1	4	5	239.093	238.811	239.419	0.0468608	0.628141	5.39656	49.9996	49.9958	50.0106	50.0015	49.9936	50.0201	1.57583	1.51047	1.65644	33.1559	32.6092	34.0014	0.0468663
2018-03-22 07:45:00	1	4	5	239.219	238.934	239.474	0.0466188	0.625943	5.39656	50.0142	50.0072	50.0227	50.0159	50.0049	50.0259	1.585	1.51642	1.6557	33.1217	32.4637	34.3569	0.0466242
2018-03-22 07:46:00	1	4	5	239.272	238.959	239.641	0.0464109	0.624355	5.39656	50.0071	49.9959	50.0203	50.0032	49.9893	50.018	1.59893	1.51399	1.71268	33.2102	32.5883	34.4701	0.0464181
2018-03-22 07:47:00	1	4	5	239.571	239.25	239.838	0.0462434	0.622127	5.39656	50.0005	49.9913	50.011	50.0006	49.9865	50.0158	1.5868	1.45912	1.67709	33.381	32.7689	34.4553	0.0462514
2018-03-22 07:48:00	1	4	5	239.859	239.487	240.171	0.0460838	0.619627	5.39656	50.0072	49.9958	50.0208	50.0114	49.994	50.0232	1.60297	1.52945	1.67021	33.4903	32.8569	34.6757	0.0460911
2018-03-22 07:49:00	1	4	5	240.218	239.787	240.426	0.045853	0.617953	5.39656	50.0176	49.9986	50.0209	50.014	49.9946	50.0237	1.58358	1.51865	1.68881	33.1215	32.5279	34.1679	0.0458585
2018-03-22 07:50:00	1	4	5	240.019	239.777	240.373	0.0456984	0.617566	1.21582	50.0023	49.9986	50.0123	50.0028	49.9925	50.0146	1.60203	1.52562	1.69067	33.245	32.554	34.6393	0.0457072
2018-03-22 07:51:00	1	4	5	239.987	239.754	240.357	0.0456171	0.617391	1.21582	49.9998	49.9901	50.0098	50.0008	49.9851	50.013	1.55985	1.46696	1.66186	33.1903	32.613	34.409	0.0456279
2018-03-22 07:52:00	1	4	5	240.294	240.013	240.574	0.0455355	0.615558	1.21582	50.0158	50.0082	50.0223	50.0167	50.0045	50.0258	1.54445	1.48012	1.63469	33.1697	32.6697	34.4173	0.0455457
2018-03-22 07:53:00	1	4	5	240.634	240.393	240.9	0.0454764	0.6143	1.21582	50.0104	50.0037	50.02	50.0097	49.9989	50.023	1.53286	1.47375	1.63593	33.2374	32.7651	34.2963	0.0454842
2018-03-22 07:54:00	1	4	5	241.009	240.636	241.286	0.0454099	0.613422	1.21582	50.0188	50.0091	50.0305	50.0222	50.007	50.0321	1.53496	1.44948	1.64851	33.047	32.4636	34.3296	0.0454131
2018-03-22 07:55:00	1	4	5	240.991	240.529	241.369	0.045367	0.612784	1.21582	50.0188	50.0047	50.0305	50.016	49.9994	50.0347	1.55847	1.45642	1.66355	33.1884	32.3615	34.3825	0.0453684
2018-03-22 07:56:00	1	4	5	240.478	240.193	240.827	0.0453451	0.61392	1.21582	50.0134	50.0102	50.0198	50.0131	50.0066	50.0213	1.58601	1.49768	1.67751	33.0695	32.4577	34.1632	0.0453503
2018-03-22 07:57:00	1	4	5	240.55	240.013	240.903	0.04535	0.613919	1.21582	50.0137	50.0113	50.0189	50.015	50.009	50.022	1.58042	1.50588	1.67316	33.0165	32.2401	34.2825	0.0453548
2018-03-22 07:58:00	1	4	5	240.694	240.207	241.165	0.0453822	0.613641	1.21582	50.0176	50.0114	50.0308	50.0197	50.0075	50.0385	1.56986	1.51292	1.65035	33.158	32.5945	34.2976	0.0453873
2018-03-22 07:59:00	1	4	5	241.005	240.721	241.323	0.0453867	0.613155	1.21582	50.0376	50.0308	50.0427	50.039	50.0313	50.0474	1.57042	1.48778	1.63917	33.1917	32.5309	34.9222	0.0453869
2018-03-22 08:00:00	1	4	6	241.117	240.627	242.111	0.0453674	0.612624	0.0768683	50.0327	50.0278	50.0429	50.0333	50.0231	50.0475	1.58188	1.51708	1.67407	33.227	32.5317	34.4318	0.0453657
2018-03-22 08:01:00	1	4	6	225.126	185.029	242.214	0.863675	0.584581	0.0768683	50.0152	50.0072	50.0429	50.0096	50.0044	50.0515	3.419	1.53433	7.24778	4.4816	2.67212	33.6028	0.863356
2018-03-22 08:02:00	1	4	6	224.419	223.98	224.965	0.726729	0.535202	0.0768683	50.0071	50.0072	50.0073	50.0072	50.0049	50.0108	3.51387	3.38093	3.65191	3.65858	3.4808	3.81873	0.726262
2018-03-22 08:03:00	1	4	6	224.49	224.181	224.802	0.730357	0.536889	0.0768683	50.0071	50.0071	50.0073	50.0072	50.0046	50.0108	3.47792	3.34898	3.61564	3.64312	3.47069	3.82515	0.729917
2018-03-22 08:04:00	1	4	6	223.413	217.549	230.95	1.4265	0.694488	0.0768683	50.0072	50.007	50.0074	50.0071	49.9996	50.012	3.25867	2.8538	6.68402	7.66919	3.56014	11.1795	1.42714
2018-03-22 08:05:00	1	4	6	223.357	223.039	223.744	1.42993	0.696005	0.0768683	50.0071	50.0071	50.0073	50.0072	50.0035	50.0121	3.25247	3.04276	3.40294	7.8492	7.43485	8.30572	1.43071
2018-03-22 08:06:00	1	4	6	223.414	222.943	223.839	1.42979	0.69538	0.0768683	50.0072	50.007	50.0074	50.0072	50.0027	50.0127	3.2216	3.08328	3.35532	7.92676	7.55335	8.33726	1.43058
2018-03-22 08:07:00	1	4	6	223.391	222.909	223.863	1.43075	0.696102	0.0768683	50.007	50.007	50.0073	50.0073	50.0034	50.0122	3.20697	3.01952	3.35108	7.90511	7.51184	8.35209	1.43154
2018-03-22 08:08:00	1	4	6	223.368	223.009	223.905	1.43271	0.697095	0.0768683	50.007	50.007	50.0073	50.0072	50.0024	50.0124	3.21589	3.01714	3.38559	7.76268	7.37786	8.24392	1.43353
2018-03-22 08:09:00	1	4	6	223.436	223.025	223.856	1.43579	0.697278	0.0768683	50.007	50.0071	50.0073	50.0072	50.0023	50.0122	3.17905	2.99149	3.32666	7.84101	7.47002	8.29218	1.43661
2018-03-22 08:10:00	1	4	6	223.429	223.001	223.852	1.43685	0.697836	6.95881	50.0071	50.007	50.0073	50.0072	50.0025	50.0121	3.17022	2.98126	3.33415	7.80901	7.39819	8.23286	1.43766
2018-03-22 08:11:00	1	4	6	223.374	223.053	223.82	1.439	0.699206	6.95881	50.0071	50.0072	50.0073	50.0072	50.0028	50.0136	3.18084	2.98409	3.33243	7.67647	7.31163	8.09605	1.43984
2018-03-22 08:12:00	1	4	6	223.428	223.002	223.803	1.44119	0.699338	6.95881	50.0071	50.0071	50.0073	50.0072	50.0028	50.0129	3.15461	2.96928	3.29678	7.70327	7.31519	8.11298	1.44205
2018-03-22 08:13:00	1	4	6	234.383	223.252	241.57	0.0996905	0.670615	6.95881	50.0264	49.9727	50.0532	50.0333	49.1579	50.0558	1.77545	1.40009	3.91619	32.0106	7.5788	52.7401	0.0998122
2018-03-22 08:14:00	1	4	6	239.596	238.909	240.237	0.0469793	0.624522	6.95881	50.0447	50.0407	50.0498	50.0431	50.0329	50.0489	1.59063	1.44975	1.73812	33.2674	31.707	34.9305	0.0469719
2018-03-22 08:15:00	1	4	6	239.967	239.452	240.416	0.0467412	0.624064	6.95881	50.0458	50.0407	50.0516	50.0465	50.0372	50.055	1.6219	1.54662	1.72024	33.2449	32.0318	34.3967	0.0467377
2018-03-22 08:16:00	1	4	6	240.034	239.624	240.461	0.0465478	0.623715	6.95881	50.0386	50.0234	50.0466	50.035	50.0209	50.0498	1.61449	1.49845	1.68898	33.0016	32.3717	33.9949	0.0465506
2018-03-22 08:17:00	1	4	6	240.362	240.027	240.848	0.0464274	0.62148	6.95881	50.033	50.0234	50.0496	50.0372	50.0244	50.0528	1.60634	1.52488	1.69591	33.3012	32.5273	34.4665	0.0464311
2018-03-22 08:18:00	1	4	6	240.658	240.39	240.897	0.0463284	0.617521	6.95881	50.0449	50.0327	50.0546	50.0447	50.0262	50.057	1.66207	1.5527	1.77757	33.2614	31.5872	34.8881	0.0463289
2018-03-22 08:19:00	1	4	6	240.758	240.467	241.127	0.0461841	0.617545	6.95881	50.0396	50.026	50.0489	50.038	50.0202	50.0514	1.63933	1.54496	1.76057	33.2528	31.6983	34.875	0.0461834
2018-03-22 08:20:00	1	4	6	240.942	240.629	241.174	0.0460798	0.614872	1.79673	50.0279	50.0196	50.0386	50.0248	50.0169	50.0423	1.69255	1.60918	1.82573	33.4676	31.4793	35.2218	0.0460775
2018-03-22 08:21:00	1	4	6	241.132	240.937	241.385	0.0459724	0.615473	1.79673	50.0232	50.0194	50.0278	50.0245	50.0159	50.0306	1.65064	1.59196	1.7767	33.2731	31.7417	35.0312	0.0459768
2018-03-22 08:22:00	1	4	6	240.918	240.605	241.194	0.0458455	0.613861	1.79673	50.0228	50.0184	50.0292	50.023	50.0129	50.0327	1.6715	1.60607	1.80919	33.23	31.5159	34.8664	0.0458516
2018-03-22 08:23:00	1	4	6	240.945	240.548	241.297	0.0457271	0.613473	1.79673	50.0327	50.0264	50.0377	50.0336	50.0199	50.0406	1.68275	1.61557	1.80452	33.2307	31.4076	34.9906	0.0457365
2018-03-22 08:24:00	1	4	6	241.533	241.094	241.99	0.0456394	0.611439	1.79673	50.0279	50.0228	50.0397	50.0286	50.0168	50.0455	1.71801	1.65133	1.83662	32.9648	31.1862	34.5597	0.0456433
2018-03-22 08:25:00	1	4	6	241.557	241.051	241.916	0.0455412	0.612512	1.79673	50.0308	50.0267	50.0397	50.0291	50.0225	50.0409	1.68071	1.58592	1.81783	32.7968	31.3418	34.2515	0.0455434
2018-03-22 08:26:00	1	4	6	241.265	240.447	241.785	0.0454806	0.610675	1.79673	50.0226	50.0136	50.0295	50.0208	50.0074	50.0315	1.72374	1.61738	1.85502	32.8767	31.3104	34.6606	0.0454821
2018-03-22 08:27:00	1	4	6	241.066	240.542	241.562	0.0454344	0.611385	1.79673	50.0205	50.0131	50.0291	50.0215	50.0094	50.0326	1.77476	1.70471	1.91335	32.9352	31.2788	34.9483	0.0454384
2018-03-22 08:28:00	1	4	6	241.089	240.681	241.41	0.0454153	0.612413	1.79673	50.0223	50.0168	50.0298	50.0224	50.0148	50.0333	1.75942	1.68286	1.87806	32.685	31.2178	34.2259	0.0454213
2018-03-22 08:29:00	1	4	6	240.89	240.14	241.321	0.0453523	0.6136	1.79673	50.0212	50.0124	50.0253	50.019	50.011	50.0283	1.7402	1.68385	1.81083	32.8125	32.2442	33.9116	0.0453597
2018-03-22 08:30:00	1	4	7	241.178	240.654	241.779	0.0453487	0.612021	0.103842	50.0154	50.0101	50.0219	50.0153	50.0076	50.0272	1.78307	1.73171	1.85364	33.1057	32.5114	34.4822	0.0453538
2018-03-22 08:31:00	1	4	7	225.364	200.075	241.829	0.986191	0.611302	0.103842	50.0083	50.0066	50.0105	50.008	49.98	50.0587	3.54847	1.72797	5.52127	6.26899	3.01342	33.1081	0.986473
2018-03-22 08:32:00	1	4	7	224.535	222.869	228.423	0.859689	0.573399	0.103842	50.0072	50.0065	50.0079	50.0071	49.9882	50.0459	3.60498	3.17388	5.3666	5.19295	3.33917	15.2458	0.859872
2018-03-22 08:33:00	1	4	7	224.562	222.982	228.505	0.857859	0.572985	0.103842	50.0071	50.0063	50.0079	50.0071	49.9848	50.0462	3.55575	3.27991	5.37397	5.1804	3.37694	14.1199	0.858021
2018-03-22 08:34:00	1	4	7	224.545	222.844	228.504	0.85402	0.571663	0.103842	50.0072	50.0064	50.0079	50.0072	49.9848	50.0445	3.53395	3.14569	5.36488	5.22009	3.43277	14.1106	0.854174
2018-03-22 08:35:00	1	4	7	224.536	223.239	227.45	0.849993	0.570229	0.103842	50.0072	50.0065	50.008	50.0072	49.9794	50.0473	3.52835	3.21251	5.35811	5.27349	3.46516	14.103	0.850139
2018-03-22 08:36:00	1	4	7	224.545	222.927	228.448	0.847507	0.568774	0.103842	50.0072	50.0065	50.008	50.0072	49.9852	50.0466	3.53843	3.23217	5.29598	5.33082	3.50985	14.0868	0.847664
2018-03-22 08:37:00	1	4	7	224.564	222.907	228.578	0.842473	0.566728	0.103842	50.007	50.0063	50.008	50.0071	49.981	50.0473	3.55001	3.21538	5.31307	5.32873	3.58827	14.0339	0.842612
2018-03-22 08:38:00	1	4	7	224.56	223.06	228.106	0.841913	0.566226	0.103842	50.0071	50.0064	50.008	50.0072	49.9854	50.0484	3.54183	3.20493	5.25034	5.38099	3.56479	16.4507	0.842074
2018-03-22 08:39:00	1	4	7	224.609	223.227	228.514	0.839149	0.564919	0.103842	50.0072	50.0063	50.008	50.0072	49.9792	50.0504	3.51929	2.97731	5.25968	5.37171	3.60116	14.0161	0.839296
2018-03-22 08:40:00	1	4	7	224.601	223.097	228.232	0.837992	0.564231	5.1309	50.0072	50.0063	50.008	50.0071	49.9858	50.0498	3.48608	3.17508	5.27517	5.42096	3.63309	14.7688	0.838137
2018-03-22 08:41:00	1	4	7	224.594	223.062	228.363	0.835531	0.563328	5.1309	50.0072	50.0064	50.0078	50.0072	49.9798	50.0463	3.46393	3.14105	5.20412	5.42155	3.67851	14.0067	0.835655
2018-03-22 08:42:00	1	4	7	224.571	223.167	228.312	0.833664	0.562706	5.1309	50.0072	50.0064	50.008	50.0072	49.9811	50.0449	3.45312	3.16548	5.23233	5.46399	3.67723	14.0314	0.83379
2018-03-22 08:43:00	1	4	7	235.399	224.065	242.402	0.0669506	0.591021	5.1309	50.0149	50.0071	50.026	50.0175	49.894	50.3942	1.8354	1.53683	3.35327	31.9444	3.79816	53.323	0.067053
2018-03-22 08:44:00	1	4	7	239.92	239.448	240.327	0.0467557	0.624231	5.1309	50.01	49.9996	50.0225	50.0095	49.9964	50.0263	1.65156	1.57354	1.72407	33.3414	32.6658	34.6052	0.0467677
2018-03-22 08:45:00	1	4	7	240.349	239.93	240.71	0.046517	0.621496	5.1309	50.0209	50.0142	50.0363	50.0236	50.0107	50.0394	1.66056	1.55323	1.72863	33.2458	32.7034	34.4835	0.0465296
2018-03-22 08:46:00	1	4	7	240.679	240.373	240.957	0.0462707	0.616588	5.1309	50.0183	50.0085	50.0363	50.0152	50.0056	50.0331	1.64375	1.53756	1.80184	33.1598	31.6267	35.4504	0.0462838
2018-03-22 08:47:00	1	4	7	240.817	240.563	241.071	0.0460691	0.617038	5.1309	50.0199	50.0111	50.03	50.0199	50.0083	50.0332	1.6599	1.58464	1.80001	33.014	31.3724	34.2235	0.0460839
2018-03-22 08:48:00	1	4	7	240.767	240.504	241.102	0.0458733	0.616568	5.1309	50.0075	49.9931	50.0168	50.006	49.9897	50.0187	1.68305	1.58984	1.72435	33.1322	32.5721	34.2871	0.0458901
2018-03-22 08:49:00	1	4	7	241.019	240.675	241.33	0.0457842	0.615107	5.1309	50.0165	50.0073	50.0284	50.0187	50.0092	50.0326	1.6804	1.62333	1.73881	33.3242	32.6146	34.7597	0.0457986
2018-03-22 08:50:00	1	4	7	240.923	240.52	241.349	0.0456531	0.614693	1.80264	50.0187	50.0122	50.0313	50.0204	50.0094	50.0352	1.69102	1.63486	1.74663	33.2449	32.6785	34.5122	0.0456709
2018-03-22 08:51:00	1	4	7	241.107	240.628	241.454	0.0456213	0.614154	1.80264	50.0259	50.0157	50.0318	50.0257	50.0139	50.034	1.65718	1.58653	1.73088	33.2407	32.687	34.5359	0.0456367
2018-03-22 08:52:00	1	4	7	241.126	240.792	241.388	0.0455566	0.613449	1.80264	50.0318	50.0279	50.033	50.0312	50.025	50.0357	1.72187	1.66258	1.79472	33.4063	32.6597	34.5056	0.0455697
2018-03-22 08:53:00	1	4	7	241.315	240.933	241.699	0.0455153	0.612719	1.80264	50.0238	50.0128	50.0287	50.023	50.0098	50.0326	1.69736	1.61593	1.77633	33.3044	32.6288	34.4919	0.0455243
2018-03-22 08:54:00	1	4	7	241.456	241.177	241.753	0.0454444	0.611923	1.80264	50.0327	50.0228	50.0368	50.034	50.0274	50.0401	1.64546	1.56095	1.72388	33.3053	32.5593	34.6223	0.0454557
2018-03-22 08:55:00	1	4	7	241.641	241.224	241.979	0.0454501	0.611788	1.80264	50.0339	50.0284	50.0447	50.0362	50.025	50.0479	1.67821	1.60131	1.7375	33.3437	32.6	34.7279	0.0454577
2018-03-22 08:56:00	1	4	7	241.813	240.996	242.132	0.0452563	0.607549	1.80264	50.0368	50.0308	50.0447	50.0349	50.0281	50.0455	1.70852	1.60644	1.85248	33.0821	31.4084	34.9552	0.0452581
2018-03-22 08:57:00	1	4	7	241.973	241.527	242.209	0.0452288	0.608055	1.80264	50.0233	50.0182	50.0331	50.0224	50.0159	50.0309	1.72965	1.64799	1.82453	33.2139	31.6296	35.3352	0.0452255
2018-03-22 08:58:00	1	4	7	241.85	241.342	242.187	0.0451827	0.608647	1.80264	50.0331	50.0191	50.0577	50.0382	50.0155	50.0611	1.74248	1.68725	1.82748	33.3734	32.7813	34.8448	0.045179
2018-03-22 08:59:00	1	4	7	241.741	241.289	242.12	0.0452006	0.609516	1.80264	50.0438	50.0309	50.0577	50.041	50.0285	50.0625	1.76147	1.69341	1.81809	33.3858	32.715	34.7774	0.045193
2018-03-22 09:00:00	7	8	9	241.515	241.118	241.966	0.0451678	0.607786	0.0845979	50.0319	50.0108	50.0411	50.027	50.0083	50.0421	1.75637	1.65279	1.92912	33.2292	31.4698	34.9714	0.0451645
2018-03-22 09:01:00	7	8	9	228.478	222.477	241.575	0.469809	0.946128	0.0845979	50.0079	50.0062	50.0108	50.0074	49.9773	50.0647	3.97082	1.73697	7.95237	14.7277	7.23928	135.483	0.469666
2018-03-22 09:02:00	7	8	9	227.657	224.954	231.144	0.483579	0.952421	0.0845979	50.0072	50.0067	50.0078	50.0072	49.9808	50.0631	4.10853	3.50187	7.10588	13.2877	9.23941	42.6345	0.483344
2018-03-22 09:03:00	7	8	9	227.665	224.94	230.842	0.481064	0.952671	0.0845979	50.0071	50.0067	50.008	50.0071	49.9841	50.0624	4.11661	3.55025	7.09423	13.1988	9.06675	42.7836	0.480846
2018-03-22 09:04:00	7	8	9	227.679	225.008	231.043	0.481908	0.952931	0.0845979	50.0072	50.0067	50.0077	50.0072	49.9773	50.0628	4.10332	3.51554	7.06031	13.2157	9.17305	42.7056	0.481692
2018-03-22 09:05:00	7	8	9	227.656	225.143	231.139	0.481176	0.953452	0.0845979	50.0072	50.0067	50.008	50.0072	49.9854	50.0637	4.07214	3.50856	7.04706	13.1377	8.96012	42.5806	0.480973
2018-03-22 09:06:00	7	8	9	227.646	225.222	231.177	0.481963	0.952263	0.0845979	50.0072	50.0067	50.0078	50.0072	49.9813	50.0661	4.04872	3.53856	7.04572	13.1707	9.13768	45.9128	0.48175
2018-03-22 09:07:00	7	8	9	227.626	225.134	230.859	0.479669	0.952716	0.0845979	50.0072	50.0067	50.0077	50.0072	49.983	50.0659	4.02171	3.4509	6.99825	13.1559	8.97662	42.6027	0.479461
2018-03-22 09:08:00	7	8	9	227.611	225.146	230.163	0.480551	0.953588	0.0845979	50.0072	50.0068	50.0078	50.0072	49.9805	50.0673	4.0138	3.51042	7.0118	13.111	8.90594	42.5934	0.480344
2018-03-22 09:09:00	7	8	9	227.612	225.018	230.77	0.480426	0.952793	0.0845979	50.0071	50.0067	50.008	50.0071	49.9823	50.0639	4.01458	3.52048	6.9876	13.1655	9.07541	42.5714	0.480212
2018-03-22 09:10:00	7	8	9	227.605	224.943	230.815	0.479864	0.951876	3.98276	50.0072	50.0067	50.0077	50.0072	49.979	50.0646	4.02619	3.5172	7.04688	13.1788	8.8797	42.7129	0.479648
2018-03-22 09:11:00	7	8	9	227.613	225.067	230.896	0.480581	0.952302	3.98276	50.0072	50.0068	50.0077	50.0072	49.9831	50.073	4.04173	3.33053	7.01353	13.1815	8.94438	42.7782	0.480389
2018-03-22 09:12:00	7	8	9	227.627	224.956	230.753	0.480346	0.952405	3.98276	50.0072	50.0068	50.0075	50.0072	49.9808	50.0655	4.06189	3.55415	7.04993	13.1355	9.0898	42.6799	0.480147
2018-03-22 09:13:00	7	8	9	234.921	224.118	241.262	0.0577176	0.689662	3.98276	50.0172	49.979	50.0363	50.022	49.3505	50.0388	1.82806	1.51457	3.66083	32.2962	9.48851	53.1669	0.0577751
2018-03-22 09:14:00	7	8	9	239.917	239.388	240.351	0.0464886	0.620186	3.98276	50.0243	50.0183	50.0363	50.0215	50.0139	50.0351	1.57824	1.44737	1.73164	33.263	31.6365	35.2726	0.0464788
2018-03-22 09:15:00	7	8	9	240.656	240.121	241.08	0.0461307	0.618398	3.98276	50.0091	50.0027	50.0203	50.0061	49.9973	50.0158	1.65729	1.60002	1.77571	32.9708	31.9448	34.615	0.0461187
2018-03-22 09:16:00	7	8	9	240.811	240.516	241.089	0.0458886	0.61606	3.98276	49.9913	49.9761	50.0072	49.9888	49.9731	50.0092	1.67974	1.57963	1.82022	33.1878	31.8871	34.4084	0.0458709
2018-03-22 09:17:00	7	8	9	241.079	240.504	241.486	0.0457401	0.612535	3.98276	49.9933	49.9849	50.0086	49.9967	49.981	50.0118	1.69489	1.62034	1.81959	33.2155	31.8613	35.5746	0.0457184
2018-03-22 09:18:00	7	8	9	241.447	240.857	241.924	0.0456496	0.611919	3.98276	50.0001	49.9931	50.0086	49.9978	49.9881	50.0114	1.72194	1.64788	1.84103	33.0923	31.6948	34.9809	0.0456259
2018-03-22 09:19:00	7	8	9	241.148	240.532	241.63	0.0455565	0.6134	3.98276	49.9907	49.977	50.0046	49.9895	49.9742	50.0068	1.70546	1.62273	1.82784	33.2911	32.342	34.6248	0.045534
2018-03-22 09:20:00	7	8	9	241.307	240.762	241.915	0.0455376	0.61179	1.87198	49.9949	49.9873	50.0161	49.9996	49.9856	50.0197	1.72695	1.64688	1.88332	33.5122	31.6008	35.0868	0.0455172
2018-03-22 09:21:00	7	8	9	241.726	241.359	242.133	0.0454704	0.611088	1.87198	50.0057	49.9903	50.0161	50.0034	49.9857	50.0172	1.71177	1.61758	1.83808	32.9598	31.6977	34.6584	0.0454483
2018-03-22 09:22:00	7	8	9	241.555	240.762	241.917	0.0454638	0.612536	1.87198	50.0056	49.9967	50.0137	50.0069	49.9905	50.0167	1.71124	1.62742	1.81794	33.0028	32.4283	34.4073	0.0454427
2018-03-22 09:23:00	7	8	9	241.535	241.254	241.774	0.0454169	0.611301	1.87198	49.9974	49.9923	50.0105	49.9964	49.988	50.0127	1.73027	1.64082	1.85225	33.1625	31.749	35.1123	0.045393
2018-03-22 09:24:00	7	8	9	241.518	241.192	241.75	0.0454116	0.60919	1.87198	50.0125	50.0043	50.0198	50.0145	50.0051	50.0222	1.77028	1.65922	1.91659	33.4444	31.9202	35.4592	0.0453845
2018-03-22 09:25:00	7	8	9	241.535	241.301	241.859	0.0453474	0.60941	1.87198	49.9997	49.9875	50.0159	49.9978	49.9849	50.0181	1.74735	1.63036	1.90506	33.2747	31.8847	35.099	0.0453222
2018-03-22 09:26:00	7	8	9	241.733	241.367	242.063	0.0452349	0.607686	1.87198	49.9965	49.9885	50.004	49.9962	49.9849	50.0079	1.74635	1.61746	1.91681	33.3092	31.5316	34.8278	0.0452041
2018-03-22 09:27:00	7	8	9	241.873	241.675	242.071	0.045199	0.608772	1.87198	49.9977	49.9912	50.0048	49.9979	49.9854	50.0073	1.73731	1.647	1.84165	32.9286	31.7208	35.1896	0.0451703
2018-03-22 09:28:00	7	8	9	241.567	241.216	241.907	0.0451943	0.608282	1.87198	50.0047	50.003	50.0138	50.0065	50.0011	50.019	1.72888	1.60356	1.86135	33.0447	31.5414	34.5992	0.0451637
2018-03-22 09:29:00	7	8	9	241.618	241.361	241.988	0.0451694	0.607488	1.87198	50.0072	49.9971	50.0171	50.0066	49.9909	50.0229	1.77956	1.67091	1.93163	33.0664	31.594	34.8077	0.0451374
2018-03-22 09:30:00	7	8	10	241.641	241.389	241.888	0.0451937	0.609719	0.0847623	50.018	50.0098	50.0259	50.0199	50.0123	50.028	1.7893	1.72519	1.86769	33.1815	32.484	34.3864	0.0451619
2018-03-22 09:31:00	7	8	10	228.896	225.33	241.863	0.564255	0.953505	0.0847623	50.0099	50.006	50.0212	50.0093	49.9854	50.2437	4.25518	1.73475	7.01736	17.8902	11.6802	42.9566	0.563547
2018-03-22 09:32:00	7	8	10	228.013	225.422	231.355	0.597741	0.959295	0.0847623	50.0072	50.0062	50.0083	50.0073	49.979	50.0599	4.41759	4.00015	6.90474	16.8085	14.0657	41.1511	0.596891
2018-03-22 09:33:00	7	8	10	228.054	225.304	231.175	0.600248	0.960097	0.0847623	50.007	50.0058	50.0084	50.0071	49.977	50.0583	4.40595	3.65952	6.87293	16.7684	14.0662	40.9593	0.599406
2018-03-22 09:34:00	7	8	10	228.045	225.114	231.305	0.600912	0.959516	0.0847623	50.007	50.0062	50.0082	50.0071	49.9835	50.0599	4.39597	3.8688	6.85783	16.8479	14.0514	40.9741	0.600044
2018-03-22 09:35:00	7	8	10	228.007	224.872	231.67	0.600157	0.959777	0.0847623	50.007	50.0062	50.0084	50.0072	49.9848	50.0611	4.38717	3.93057	6.84264	16.8107	13.9932	40.7242	0.599297
2018-03-22 09:36:00	7	8	10	227.995	225.555	231.394	0.598874	0.95928	0.0847623	50.0071	50.0063	50.0083	50.0073	49.9858	50.0627	4.37478	3.96654	6.83687	16.8155	13.9573	40.9558	0.598002
2018-03-22 09:37:00	7	8	10	227.949	225.342	230.135	0.597693	0.959735	0.0847623	50.007	50.0062	50.0078	50.007	49.9844	50.0435	4.36503	3.95386	6.90841	16.7405	13.9431	42.9898	0.596849
2018-03-22 09:38:00	7	8	10	227.909	225.351	231.376	0.597399	0.95861	0.0847623	50.007	50.0061	50.0082	50.0072	49.9869	50.0624	4.35596	3.94453	6.91269	16.6904	13.8904	40.7306	0.596528
2018-03-22 09:39:00	7	8	10	227.889	225.122	230.562	0.59676	0.961088	0.0847623	50.007	50.0063	50.008	50.0071	49.982	50.0583	4.35244	3.90618	6.86585	16.558	13.8615	40.697	0.595927
2018-03-22 09:40:00	7	8	10	227.905	225.256	231.605	0.594354	0.959134	4.51796	50.0072	50.0061	50.0086	50.0073	49.9844	50.081	4.35244	3.94496	6.93362	16.5979	13.8126	40.813	0.593515
2018-03-22 09:41:00	7	8	10	227.91	225.459	231.3	0.596245	0.960107	4.51796	50.0069	50.0062	50.0081	50.0071	49.9833	50.0571	4.36232	3.88562	6.86044	16.5533	13.8055	40.9286	0.595433
2018-03-22 09:42:00	7	8	10	227.934	225.424	231.408	0.594948	0.959879	4.51796	50.0072	50.0061	50.0084	50.0072	49.985	50.065	4.35741	3.92448	6.84888	16.5714	13.8339	40.7815	0.594127
2018-03-22 09:43:00	7	8	10	234.947	224.479	240.929	0.064716	0.713048	4.51796	50.0202	50.0071	50.0301	50.0222	49.887	50.0333	1.83912	1.50114	4.01444	32.2885	13.8255	54.2215	0.0647224
2018-03-22 09:44:00	7	8	10	239.722	239.161	239.997	0.0466365	0.624991	4.51796	50.0262	50.0197	50.0389	50.0294	50.0218	50.0427	1.62887	1.5218	1.74185	33.2069	32.5951	34.6018	0.046622
2018-03-22 09:45:00	7	8	10	239.916	239.413	240.425	0.0462711	0.620139	4.51796	50.0385	50.0342	50.0482	50.0401	50.0317	50.0518	1.66201	1.53498	1.81785	33.0493	31.7238	34.572	0.0462525
2018-03-22 09:46:00	7	8	10	240.146	239.829	240.456	0.0460182	0.618935	4.51796	50.0401	50.0321	50.0488	50.0384	50.0294	50.0516	1.64242	1.48116	1.75145	33.293	32.0917	35.0034	0.0460051
2018-03-22 09:47:00	7	8	10	240.539	240.26	240.911	0.0458003	0.61724	4.51796	50.0229	50.0095	50.0375	50.0204	50.0054	50.0396	1.65766	1.57987	1.7851	33.1789	32.4488	34.381	0.0457843
2018-03-22 09:48:00	7	8	10	240.511	239.911	240.883	0.0456829	0.61645	4.51796	50.03	50.0219	50.038	50.0327	50.0249	50.0424	1.65563	1.58534	1.75036	33.1668	32.3304	34.5993	0.0456658
2018-03-22 09:49:00	7	8	10	240.766	240.273	241.153	0.0455797	0.615197	4.51796	50.0375	50.0195	50.0434	50.0343	50.016	50.0463	1.68173	1.61503	1.76731	33.2121	32.5001	34.1219	0.0455578
2018-03-22 09:50:00	7	8	10	240.788	240.307	241.236	0.0455157	0.614423	1.74554	50.0182	50.0121	50.0229	50.0169	50.0072	50.0262	1.71577	1.64893	1.80774	33.2144	32.5187	34.6807	0.0454948
2018-03-22 09:51:00	7	8	10	240.666	240.182	241.12	0.0454487	0.615044	1.74554	50.0098	49.9972	50.0233	50.0116	49.9923	50.0268	1.70403	1.62916	1.80609	33.0405	32.4669	34.5361	0.0454289
2018-03-22 09:52:00	7	8	10	240.928	240.553	241.197	0.0454406	0.614016	1.74554	50.0243	50.0183	50.0356	50.0265	50.0137	50.0408	1.7137	1.64684	1.82089	33.2171	32.69	34.3169	0.0454186
2018-03-22 09:53:00	7	8	10	241.232	240.302	241.584	0.0454556	0.611864	1.74554	50.0294	50.0223	50.0373	50.0286	50.0192	50.0403	1.68136	1.56467	1.7917	33.5645	32.7353	34.7412	0.0454304
2018-03-22 09:54:00	7	8	10	241.165	240.957	241.475	0.04542	0.611897	1.74554	50.0306	50.0288	50.0385	50.0318	50.0259	50.0426	1.64999	1.56555	1.75606	33.6698	32.6714	35.3765	0.0453952
2018-03-22 09:55:00	7	8	10	241.257	241.033	241.524	0.0453744	0.61021	1.74554	50.0435	50.0385	50.0541	50.0454	50.038	50.0565	1.66643	1.57845	1.84196	33.0908	31.5766	35.1245	0.0453485
2018-03-22 09:56:00	7	8	10	241.516	240.84	242.004	0.0452585	0.60991	1.74554	50.0434	50.0367	50.0489	50.0416	50.0329	50.0502	1.68061	1.59553	1.83472	33.1949	31.4163	34.681	0.0452323
2018-03-22 09:57:00	7	8	10	241.81	241.034	242.22	0.0451833	0.607492	1.74554	50.0398	50.0324	50.0529	50.0422	50.0301	50.0552	1.7221	1.63167	1.89324	33.0207	31.4161	34.6578	0.0451536
2018-03-22 09:58:00	7	8	10	241.496	240.984	241.963	0.0451934	0.607702	1.74554	50.0439	50.0389	50.0529	50.0431	50.0347	50.0521	1.70823	1.58706	1.90292	33.5852	31.7631	35.4664	0.0451593
2018-03-22 09:59:00	7	8	10	241.775	241.386	242.198	0.0451996	0.607789	1.74554	50.0476	50.0467	50.057	50.0492	50.0425	50.06	1.70405	1.60575	1.83541	33.5294	32.1013	35.5107	0.0451704
2018-03-22 10:00:00	7	9	10	241.786	241.458	242.11	0.0451896	0.609539	0.0968828	50.0476	50.0276	50.0603	50.043	50.0254	50.0624	1.7532	1.6657	1.87537	33.4125	32.6983	34.5939	0.0451654
2018-03-22 10:01:00	7	9	10	227.026	224.092	241.783	0.442	0.918478	0.0968828	50.0121	50.0057	50.0276	50.0088	49.9681	50.0765	3.88844	1.71465	7.29395	24.9909	20.1644	154.451	0.441478
2018-03-22 10:02:00	7	9	10	225.914	224.356	230.424	0.479827	0.930654	0.0968828	50.0071	50.0058	50.0087	50.0072	49.9703	50.0781	4.07467	3.40325	7.38062	22.7483	19.8734	55.0406	0.479114
2018-03-22 10:03:00	7	9	10	225.94	225.04	230.649	0.482357	0.931634	0.0968828	50.0072	50.0058	50.0087	50.0072	49.9706	50.0794	4.07637	3.53108	7.19095	22.5547	19.8775	51.2305	0.48164
2018-03-22 10:04:00	7	9	10	225.919	224.778	230.312	0.478546	0.931592	0.0968828	50.0072	50.0058	50.0086	50.0072	49.9728	50.0799	4.07294	3.48608	7.22925	22.6128	19.8909	51.1541	0.477834
2018-03-22 10:05:00	7	9	10	225.928	224.805	230.126	0.478158	0.931386	0.0968828	50.0074	50.0058	50.0087	50.0073	49.9722	50.0837	4.08143	3.44307	7.30213	22.7406	20.0235	51.161	0.477453
2018-03-22 10:06:00	7	9	10	225.927	225.152	230.589	0.476254	0.929963	0.0968828	50.007	50.0058	50.0085	50.007	49.9718	50.0766	4.08347	3.52661	7.23298	22.7979	20.0878	51.4159	0.475551
2018-03-22 10:07:00	7	9	10	225.936	224.559	230.367	0.474494	0.931049	0.0968828	50.0074	50.0059	50.0087	50.0074	49.9733	50.0768	4.07349	3.39393	7.15111	22.8252	20.1308	51.3897	0.473792
2018-03-22 10:08:00	7	9	10	225.962	225.001	230.489	0.473597	0.93119	0.0968828	50.0073	50.0058	50.0085	50.0073	49.9698	50.0764	4.07177	3.37981	7.25771	22.9323	20.082	51.4371	0.472905
2018-03-22 10:09:00	7	9	10	225.965	224.642	230.305	0.47189	0.931031	0.0968828	50.0072	50.0058	50.0086	50.0072	49.9698	50.075	4.06405	3.42564	7.25792	22.9787	20.1756	51.5337	0.471213
2018-03-22 10:10:00	7	9	10	225.972	225.13	230.501	0.470827	0.929951	6.19663	50.0072	50.0056	50.0087	50.0072	49.9695	50.0784	4.06063	3.50852	7.28226	23.061	20.1057	51.6068	0.470145
2018-03-22 10:11:00	7	9	10	225.95	224.267	230.11	0.471482	0.92913	6.19663	50.0071	50.0057	50.0088	50.0071	49.9676	50.0904	4.05899	3.26964	7.29543	23.0635	20.0822	54.1079	0.470841
2018-03-22 10:12:00	7	9	10	225.931	224.619	230.58	0.469225	0.929447	6.19663	50.0072	50.0058	50.0087	50.0072	49.9689	50.0772	4.04989	3.50505	7.23988	23.0781	20.0599	51.5245	0.468568
2018-03-22 10:13:00	7	9	10	235.662	224.416	242.43	0.0599663	0.692462	6.19663	50.0009	49.9974	50.0072	50.0004	49.8624	50.0101	1.88028	1.58838	3.58704	32.5913	20.626	55.7181	0.0599687
2018-03-22 10:14:00	7	9	10	240.978	240.065	241.433	0.0464805	0.620717	6.19663	50.0022	49.9967	50.0077	50.0019	49.9936	50.012	1.65947	1.5009	1.77185	33.2824	32.6305	35.1151	0.046448
2018-03-22 10:15:00	7	9	10	241.421	240.692	241.992	0.0461667	0.618049	6.19663	50.0015	49.9984	50.0059	50.0021	49.9944	50.0109	1.65917	1.52409	1.75209	33.1425	32.4128	34.5417	0.0461347
2018-03-22 10:16:00	7	9	10	241.648	241.294	242.023	0.0458882	0.615672	6.19663	50.009	50.0009	50.0198	50.009	49.9957	50.0224	1.68621	1.53765	1.75579	32.9817	32.3254	33.9826	0.0458608
2018-03-22 10:17:00	7	9	10	241.737	241.495	242.038	0.045726	0.613994	6.19663	50.0093	50.0053	50.0128	50.0097	50.0028	50.0163	1.73419	1.6064	1.77802	33.0158	32.5082	34.0333	0.0456984
2018-03-22 10:18:00	7	9	10	241.833	241.484	242.09	0.0456406	0.612497	6.19663	50.008	50.0049	50.0139	50.0082	50.0017	50.0163	1.72647	1.67604	1.77416	33.3172	32.5149	35.0188	0.045613
2018-03-22 10:19:00	7	9	10	242.222	241.812	242.614	0.0455779	0.611372	6.19663	50.0071	49.995	50.0252	50.0096	49.9923	50.0295	1.71108	1.66297	1.78025	33.3784	32.742	34.5199	0.0455471
2018-03-22 10:20:00	7	9	10	242.281	242.067	242.603	0.0454976	0.610645	2.17	50.0165	50.0104	50.0252	50.0142	50.0066	50.0239	1.75171	1.69899	1.8101	33.1845	32.6549	34.3188	0.0454654
2018-03-22 10:21:00	7	9	10	242.355	242.099	242.667	0.0454834	0.610407	2.17	50.0153	50.0104	50.0229	50.017	50.0087	50.0254	1.73709	1.65641	1.80807	33.164	32.4877	34.2278	0.0454522
2018-03-22 10:22:00	7	9	10	242.383	241.925	242.831	0.0454294	0.610405	2.17	50.0138	50.0077	50.0206	50.0131	50.0056	50.022	1.7629	1.69246	1.85624	33.0367	32.5064	34.2746	0.0454038
2018-03-22 10:23:00	7	9	10	242.23	241.911	242.482	0.0454051	0.610412	2.17	50.01	50.0033	50.0172	50.0093	49.9989	50.0239	1.73073	1.65944	1.79787	33.1599	32.5803	34.3469	0.0453821
2018-03-22 10:24:00	7	9	10	242.31	242.062	242.604	0.0453817	0.610661	2.17	50.0195	50.0129	50.0313	50.0199	50.0083	50.0349	1.73202	1.65886	1.79721	32.8636	32.3567	33.8244	0.0453559
2018-03-22 10:25:00	7	9	10	242.317	242.003	242.57	0.0452957	0.609946	2.17	50.0028	49.989	50.0155	50.0002	49.9875	50.0157	1.77669	1.7177	1.84152	33.0587	32.4793	34.3398	0.0452631
2018-03-22 10:26:00	7	9	10	242.536	242.074	242.82	0.0452386	0.607904	2.17	50.0087	50	50.0245	50.0127	49.9972	50.0267	1.79425	1.72572	1.8662	33.3874	32.767	34.5736	0.0452017
2018-03-22 10:27:00	7	9	10	242.706	242.506	243.016	0.0452495	0.607844	2.17	50.0245	50.0119	50.034	50.0225	50.0094	50.037	1.75888	1.68829	1.81119	33.239	32.6479	34.3066	0.0452156
2018-03-22 10:28:00	7	9	10	242.67	242.384	242.989	0.0452301	0.607503	2.17	49.9989	49.9886	50.0175	49.9999	49.9866	50.0273	1.79515	1.71492	1.87099	33.5944	32.9854	34.7316	0.0451929
2018-03-22 10:29:00	7	9	10	242.674	242.417	243.055	0.0452412	0.60829	2.17	50.0132	49.9968	50.0286	50.01	49.9951	50.0303	1.75335	1.68764	1.80506	33.1839	32.6213	34.1322	0.0452085
2018-03-22 10:30:00	1	5	6	242.533	242.339	242.818	0.0451935	0.608576	0.0661782	49.9958	49.9915	50.006	49.9972	49.9893	50.0096	1.72048	1.64726	1.78833	33.1696	32.5319	34.4273	0.0451631
2018-03-22 10:31:00	1	5	6	225.355	197.32	242.7	1.03769	0.822373	0.0661782	50.0066	50.0059	50.0072	50.007	49.9876	50.0472	4.55715	1.70902	7.65918	12.6983	6.41718	33.2773	1.03798
2018-03-22 10:32:00	1	5	6	224.139	223.715	224.491	0.944679	0.815029	0.0661782	50.0071	50.0071	50.0072	50.0072	50.0043	50.0109	4.74546	4.69813	4.81234	11.5275	11.3423	11.7452	0.944886
2018-03-22 10:33:00	1	5	6	224.117	223.697	224.5	0.943021	0.815062	0.0661782	50.007	50.0071	50.0073	50.0072	50.004	50.011	4.73512	4.69415	4.78291	11.5167	11.277	11.6745	0.943219
2018-03-22 10:34:00	1	5	6	223.044	203.063	244.449	1.6767	0.860069	0.0661782	50.0072	50.0069	50.0074	50.0072	50.0024	50.0136	4.27663	3.75122	6.95971	12.5214	6.62194	16.3646	1.67631
2018-03-22 10:35:00	1	5	6	223.003	222.564	223.563	1.69954	0.862795	0.0661782	50.007	50.0071	50.0072	50.0071	50.0018	50.0139	4.23398	4.06815	4.36819	12.6647	12.1614	13.1573	1.69922
2018-03-22 10:36:00	1	5	6	223.033	222.571	223.491	1.70662	0.863799	0.0661782	50.0072	50.007	50.0074	50.0072	50.0014	50.0137	4.19697	4.00798	4.33124	12.674	12.0898	13.1939	1.70629
2018-03-22 10:37:00	1	5	6	223.003	222.615	223.539	1.7111	0.86484	0.0661782	50.0071	50.0071	50.0074	50.0072	50.0016	50.0141	4.18955	4.01727	4.32229	12.5915	12.0703	13.1211	1.71083
2018-03-22 10:38:00	1	5	6	223.064	222.698	223.481	1.72001	0.865774	0.0661782	50.0071	50.007	50.0073	50.0072	50.0014	50.0135	4.1364	3.96461	4.24368	12.6044	12.1174	13.1386	1.71971
2018-03-22 10:39:00	1	5	6	223.013	222.607	223.447	1.71961	0.866248	0.0661782	50.007	50.007	50.0073	50.0072	50.0018	50.0131	4.1486	3.99236	4.26315	12.5314	12.0224	13.0127	1.7194
2018-03-22 10:40:00	1	5	6	223.058	222.653	223.561	1.72665	0.867004	7.19503	50.0073	50.0071	50.0073	50.0072	50.0008	50.0137	4.10256	3.94109	4.23732	12.5178	11.9654	12.9638	1.72641
2018-03-22 10:41:00	1	5	6	223.068	222.604	223.488	1.73159	0.867771	7.19503	50.0071	50.007	50.0073	50.0072	50.001	50.0137	4.08676	3.93091	4.19424	12.4821	11.9844	12.9139	1.73138
2018-03-22 10:42:00	1	5	6	223.031	222.559	223.553	1.73152	0.868189	7.19503	50.0072	50.007	50.0073	50.0072	50.0015	50.0133	4.09666	3.93474	4.21128	12.4196	11.8386	12.9886	1.73138
2018-03-22 10:43:00	1	5	6	235.083	222.842	242.612	0.109688	0.752421	7.19503	50.0203	50.0072	50.0373	50.0251	49.9589	50.4779	1.87813	1.61485	4.16149	32.3912	11.9682	54.9871	0.109775
2018-03-22 10:44:00	1	5	6	239.869	239.583	240.208	0.0470891	0.627512	7.19503	50.0308	50.0214	50.0419	50.03	50.017	50.0458	1.60404	1.44776	1.69171	33.2908	32.5983	34.3672	0.0470709
2018-03-22 10:45:00	1	5	6	240.167	239.882	240.51	0.0468982	0.625892	7.19503	50.0266	50.0221	50.0325	50.0256	50.0191	50.0325	1.60403	1.41508	1.69362	33.2378	32.5282	34.4831	0.0468776
2018-03-22 10:46:00	1	5	6	240.338	240.113	240.655	0.0467167	0.623733	7.19503	50.03	50.0227	50.0397	50.0317	50.0193	50.044	1.62953	1.50334	1.69679	33.4595	32.7926	34.9344	0.046699
2018-03-22 10:47:00	1	5	6	240.315	240.014	240.566	0.0465442	0.622849	7.19503	50.0274	50.0224	50.0375	50.0256	50.0198	50.0309	1.65527	1.54638	1.72775	33.6192	33.0277	34.6625	0.0465253
2018-03-22 10:48:00	1	5	6	240.258	239.951	240.625	0.0463581	0.621809	7.19503	50.0334	50.0265	50.0404	50.0348	50.0268	50.0424	1.62679	1.52154	1.70335	33.4423	32.7854	34.5864	0.0463414
2018-03-22 10:49:00	1	5	6	240.607	240.238	241.021	0.0462701	0.620759	7.19503	50.0271	50.0235	50.035	50.0261	50.0209	50.0323	1.61299	1.50681	1.70201	33.5104	33.0014	34.5145	0.0462501
2018-03-22 10:50:00	1	5	6	240.996	240.775	241.232	0.0461276	0.61859	1.97409	50.0358	50.0289	50.044	50.0362	50.0284	50.0461	1.62268	1.53097	1.72021	33.426	32.7405	34.5737	0.0461109
2018-03-22 10:51:00	1	5	6	240.986	240.732	241.174	0.0460347	0.618329	1.97409	50.028	50.0258	50.0302	50.0275	50.0207	50.0336	1.59618	1.53155	1.67731	33.4469	32.8718	34.6923	0.0460272
2018-03-22 10:52:00	1	5	6	240.942	240.645	241.481	0.0459399	0.617599	1.97409	50.0284	50.0262	50.0376	50.0302	50.0229	50.0403	1.6191	1.54888	1.7623	33.4732	32.9135	34.8506	0.0459345
2018-03-22 10:53:00	1	5	6	241.45	241.247	241.659	0.0457959	0.61576	1.97409	50.0393	50.0279	50.045	50.0377	50.0243	50.047	1.6092	1.53455	1.72563	33.2408	32.6215	34.3671	0.0457922
2018-03-22 10:54:00	1	5	6	241.113	240.784	241.563	0.0457011	0.616401	1.97409	50.0321	50.0279	50.0424	50.0345	49.9982	50.0453	1.12711	0.961784	1.72057	32.7993	32.2018	33.9715	0.0457069
2018-03-22 10:55:00	1	5	6	241.162	240.962	241.422	0.0456297	0.615449	1.97409	50.0343	50.0261	50.0424	50.0316	50.0187	50.0432	1.0277	0.949789	1.11115	32.949	32.4442	34.1504	0.0456395
2018-03-22 10:56:00	1	5	6	241.335	241.049	241.591	0.0455443	0.614738	1.97409	50.0296	50.0187	50.047	50.033	50.0159	50.049	1.03537	0.968088	1.13123	32.7171	32.0963	33.6078	0.0455521
2018-03-22 10:57:00	1	5	6	241.213	240.975	241.508	0.0454813	0.614652	1.97409	50.0494	50.0414	50.0511	50.0485	50.0371	50.0533	1.05136	1.00551	1.11738	32.8918	32.3255	34.1412	0.0454982
2018-03-22 10:58:00	1	5	6	241.291	241.01	241.61	0.0454704	0.614262	1.97409	50.0358	50.0295	50.0414	50.0353	50.0272	50.0407	1.06533	0.988409	1.13122	33.089	32.509	34.3307	0.0454857
2018-03-22 10:59:00	1	5	6	241.24	240.879	241.827	0.0454323	0.614081	1.97409	50.0312	50.0223	50.0401	50.0297	50.0178	50.0422	1.06086	1.01073	1.13826	33.0369	32.4011	34.2375	0.0454485
2018-03-22 11:00:00	1	5	7	241.751	241.575	242.031	0.0453829	0.612523	0.0760868	50.039	50.0294	50.0562	50.0432	50.0286	50.059	1.0433	0.952164	1.10292	32.742	32.0755	33.9481	0.0453893
2018-03-22 11:01:00	1	5	7	225.417	207.021	241.741	1.16367	0.821692	0.0760868	50.0183	50.0066	50.0562	50.0106	49.9806	50.0665	4.64524	1.00803	6.30018	13.891	5.15551	32.8097	1.16472
2018-03-22 11:02:00	1	5	7	224.368	222.958	228.225	1.07916	0.818726	0.0760868	50.0069	50.0068	50.0073	50.0071	49.9804	50.0441	4.91237	4.61059	6.16223	13.269	11.7053	19.2717	1.08025
2018-03-22 11:03:00	1	5	7	224.311	222.962	228.15	1.07667	0.819334	0.0760868	50.007	50.0071	50.0073	50.0072	49.985	50.0437	4.87262	4.65588	6.13698	13.2574	11.7517	19.2322	1.07773
2018-03-22 11:04:00	1	5	7	224.3	223.181	227.874	1.07476	0.819507	0.0760868	50.0071	50.0071	50.0073	50.0072	49.9871	50.0452	4.86379	4.65126	6.08872	13.2685	11.7636	19.2324	1.07581
2018-03-22 11:05:00	1	5	7	224.349	222.861	228.351	1.07484	0.81912	0.0760868	50.0071	50.0072	50.0072	50.0072	49.9819	50.0409	4.88071	4.64903	6.09046	13.2629	11.8157	19.1945	1.07588
2018-03-22 11:06:00	1	5	7	224.403	223.01	227.534	1.07528	0.818835	0.0760868	50.0072	50.007	50.0074	50.0071	49.9768	50.0454	4.87267	4.57307	6.11033	13.2721	10.95	19.2042	1.07635
2018-03-22 11:07:00	1	5	7	224.374	223.03	228.352	1.07386	0.819042	0.0760868	50.007	50.0069	50.0074	50.0072	49.9776	50.0426	4.85124	4.60932	6.05781	13.2654	11.8103	19.2119	1.07491
2018-03-22 11:08:00	1	5	7	224.324	223.026	227.901	1.07484	0.81972	0.0760868	50.0071	50.0071	50.0073	50.0072	49.9791	50.0467	4.83543	4.634	6.00256	13.2931	11.5674	19.2129	1.07591
2018-03-22 11:09:00	1	5	7	224.279	222.922	228.179	1.07323	0.8193	0.0760868	50.007	50.007	50.0073	50.0072	49.9789	50.0486	4.8278	4.5595	6.00688	13.3361	11.8391	20.3699	1.07432
2018-03-22 11:10:00	1	5	7	224.367	223.208	228.213	1.07514	0.819609	5.90043	50.007	50.0068	50.0073	50.0071	49.9786	50.0453	4.85267	4.61046	6.00671	13.2943	11.5739	19.1756	1.0762
2018-03-22 11:11:00	1	5	7	224.414	223.077	228.251	1.07438	0.819002	5.90043	50.0071	50.0071	50.0073	50.0072	49.9792	50.047	4.85307	4.59886	5.97298	13.302	11.8107	19.2049	1.07543
2018-03-22 11:12:00	1	5	7	224.374	223.196	228.17	1.07471	0.819179	5.90043	50.007	50.0067	50.0073	50.0071	49.9767	50.0442	4.82225	4.51393	5.95137	13.3048	11.5355	20.5232	1.07582
2018-03-22 11:13:00	1	5	7	234.948	223.661	242.15	0.0857758	0.709494	5.90043	50.0233	49.9995	50.1045	50.0258	49.9055	51.4775	1.56866	0.956269	5.97562	31.8613	12.2259	52.5358	0.0858975
2018-03-22 11:14:00	1	5	7	239.995	239.782	240.425	0.0468035	0.624018	5.90043	50.0197	50.0147	50.0226	50.0183	50.0104	50.0269	1.06724	0.954423	1.19262	32.7463	31.3193	34.0161	0.0468044
2018-03-22 11:15:00	1	5	7	240.436	240.054	240.746	0.046563	0.623274	5.90043	50.0201	50.0097	50.0299	50.0191	50.0083	50.0318	1.08179	1.01668	1.16674	32.7183	31.4725	33.9945	0.0465632
2018-03-22 11:16:00	1	5	7	240.606	240.155	240.968	0.0463555	0.621242	5.90043	50.0124	50.0068	50.018	50.0125	50.0024	50.0207	1.08627	1.00999	1.18668	32.7983	31.5394	33.9769	0.0463555
2018-03-22 11:17:00	1	5	7	240.87	240.491	241.222	0.0461974	0.618554	5.90043	50.0089	50.0037	50.0167	50.0094	50.0005	50.021	1.10122	1.01288	1.2176	32.6729	30.8471	34.3481	0.0462001
2018-03-22 11:18:00	1	5	7	241.009	240.728	241.267	0.0460401	0.619025	5.90043	50.0108	50	50.019	50.0116	49.9939	50.0218	1.0626	1.0164	1.1315	32.7486	32.2822	33.9179	0.0460427
2018-03-22 11:19:00	1	5	7	241.205	240.899	241.399	0.0459093	0.616342	5.90043	50.0195	50.0131	50.0262	50.0208	50.0087	50.0296	1.0608	0.982512	1.17062	32.6827	31.2884	34.1023	0.0459097
2018-03-22 11:20:00	1	5	7	241.237	240.913	241.512	0.0457743	0.615931	1.95246	50.0341	50.0262	50.0391	50.0349	50.0239	50.0423	1.05768	0.99043	1.20293	32.5937	31.2908	34.2843	0.0457773
2018-03-22 11:21:00	1	5	7	241.355	241.189	241.55	0.0456831	0.614064	1.95246	50.0236	50.0202	50.0304	50.0227	50.0156	50.0273	1.05439	1.00443	1.16162	32.5606	31.1647	34.2551	0.0456841
2018-03-22 11:22:00	1	5	7	241.342	241.146	241.547	0.0455931	0.613842	1.95246	50.0192	50.0166	50.0243	50.018	50.0136	50.025	1.05337	0.992452	1.23329	32.5668	31.1292	34.2206	0.0455962
2018-03-22 11:23:00	1	5	7	241.303	241.042	241.636	0.0455247	0.612958	1.95246	50.0138	50.002	50.024	50.015	49.9989	50.0309	1.03376	0.948097	1.17225	32.6972	31.1734	34.5552	0.0455283
2018-03-22 11:24:00	1	5	7	241.362	241.121	241.61	0.0454419	0.61234	1.95246	50.0266	50.0202	50.0351	50.0267	50.0141	50.0385	1.04243	0.962804	1.15718	32.6086	31.3372	35.0575	0.0454443
2018-03-22 11:25:00	1	5	7	241.467	241.22	241.838	0.0454219	0.612464	1.95246	50.0181	50.0133	50.0284	50.0186	50.0092	50.0309	1.002	0.940862	1.13363	32.7574	31.279	34.7063	0.0454225
2018-03-22 11:26:00	1	5	7	241.797	241.598	242.004	0.0453696	0.609834	1.95246	50.0153	50.0039	50.0284	50.0118	49.9997	50.0288	0.984899	0.92273	1.08571	32.713	31.1873	34.435	0.0453706
2018-03-22 11:27:00	1	5	7	241.819	241.544	242.197	0.0453555	0.610587	1.95246	50.0076	50.0036	50.0116	50.0083	49.9994	50.0156	1.01568	0.968078	1.13347	32.8482	31.5223	34.0676	0.0453557
2018-03-22 11:28:00	1	5	7	241.822	241.279	242.153	0.0453241	0.610482	1.95246	50.0121	50.0086	50.0171	50.0132	50.0052	50.0194	1.013	0.958827	1.13966	32.7932	31.349	34.7947	0.0453218
2018-03-22 11:29:00	1	5	7	241.933	241.73	242.146	0.0453191	0.611425	1.95246	50.0194	50.0138	50.0249	50.0191	50.0108	50.0283	1.00747	0.953314	1.07706	32.9091	32.141	33.9938	0.0453144
2018-03-22 11:30:00	6	7	8	242.176	241.913	242.43	0.0452961	0.61092	0.102954	50.0187	50.0125	50.0266	50.0196	50.0084	50.0289	1.04225	0.969128	1.11529	32.926	32.4599	33.9079	0.0452905
2018-03-22 11:31:00	6	7	8	229.675	225.198	242.159	0.482694	0.949015	0.102954	50.0104	50.0062	50.021	50.0089	49.9823	50.1218	4.20957	1.02252	8.51751	12.7296	4.51683	63.164	0.482956
2018-03-22 11:32:00	6	7	8	228.83	225.051	231.522	0.509271	0.954021	0.102954	50.007	50.0062	50.0082	50.0072	49.9799	50.0517	4.42163	4.01801	6.71543	10.5762	5.91267	39.1908	0.509605
2018-03-22 11:33:00	6	7	8	228.825	224.913	231.36	0.507933	0.955412	0.102954	50.0071	50.0062	50.0082	50.0071	49.98	50.0513	4.4086	4.02597	6.70487	10.5705	6.30075	39.2673	0.508273
2018-03-22 11:34:00	6	7	8	225.401	221.274	230.418	1.26106	0.92459	0.102954	50.0074	50.0066	50.0085	50.0072	49.982	50.0546	3.01694	2.51157	5.82608	18.3234	6.45636	27.0494	1.25956
2018-03-22 11:35:00	6	7	8	225.211	222.585	227.47	1.30671	0.931293	0.102954	50.0072	50.0069	50.0082	50.0074	49.975	50.0579	2.94166	2.48927	4.74327	18.9018	10.5225	23.6712	1.30517
2018-03-22 11:36:00	6	7	8	225.225	222.708	227.81	1.31191	0.931867	0.102954	50.007	50.0065	50.0081	50.0072	49.9795	50.0324	2.91318	2.47163	4.72507	18.8002	10.4011	20.4822	1.31039
2018-03-22 11:37:00	6	7	8	225.247	222.711	227.763	1.31711	0.932753	0.102954	50.0071	50.0064	50.0077	50.0071	49.9625	50.0373	2.87589	2.45108	4.71191	18.6316	10.4235	20.3301	1.31566
2018-03-22 11:38:00	6	7	8	225.26	222.812	227.798	1.32558	0.933914	0.102954	50.0072	50.0069	50.0079	50.0072	49.9756	50.0368	2.91346	2.41354	4.70248	18.5115	10.2251	20.1702	1.32417
2018-03-22 11:39:00	6	7	8	225.278	222.557	228.353	1.32899	0.934403	0.102954	50.0072	50.0066	50.0075	50.0072	49.9761	50.0466	2.88016	2.4349	4.67914	18.4426	9.71688	20.6534	1.32757
2018-03-22 11:40:00	6	7	8	225.236	222.691	228.203	1.3196	0.933284	7.29798	50.0071	50.0066	50.0074	50.0072	49.9861	50.0302	2.85074	2.44721	4.67452	18.5665	10.3368	20.2926	1.31819
2018-03-22 11:41:00	6	7	8	225.236	222.521	228.244	1.325	0.934248	7.29798	50.0071	50.0058	50.0076	50.007	49.9685	50.031	2.85644	2.43774	4.68505	18.4576	10.3727	20.1732	1.32366
2018-03-22 11:42:00	6	7	8	225.267	222.554	227.816	1.33386	0.935025	7.29798	50.0073	50.0068	50.0082	50.0075	49.9797	50.0621	2.87302	2.37397	4.66589	18.328	10.2762	21.5397	1.33256
2018-03-22 11:43:00	6	7	8	235.003	223.46	242.344	0.0987838	0.770252	7.29798	49.9864	49.9545	50.0073	49.9849	49.0355	50.013	1.36762	0.905555	2.72144	31.9945	17.8895	52.6295	0.098796
2018-03-22 11:44:00	6	7	8	240.113	239.829	240.331	0.0468625	0.626802	7.29798	49.9937	49.9902	50.0042	49.9947	49.986	50.0075	0.985972	0.865854	1.08046	32.8425	32.3721	34.0761	0.0468666
2018-03-22 11:45:00	6	7	8	240.28	240.051	240.454	0.0466095	0.624673	7.29798	50.0048	50.0002	50.007	50.0042	49.9949	50.0095	0.997792	0.906225	1.08699	32.8563	32.2034	33.7882	0.046613
2018-03-22 11:46:00	6	7	8	240.446	240.201	240.683	0.046403	0.623102	7.29798	49.9862	49.9769	50.0002	49.9837	49.9742	49.9969	0.987523	0.884907	1.04145	32.8602	32.309	33.8336	0.0464072
2018-03-22 11:47:00	6	7	8	240.588	240.081	241.115	0.0462189	0.621128	7.29798	49.9846	49.9814	49.9967	49.9865	49.9798	50.0024	1.05538	0.93133	1.18783	33.0809	32.3011	35.2941	0.0462047
2018-03-22 11:48:00	6	7	8	240.944	240.579	241.317	0.0460352	0.619392	7.29798	49.9953	49.9856	50.0031	49.9949	49.9833	50.0059	1.01066	0.968627	1.08642	32.9352	32.4679	34.0437	0.0460261
2018-03-22 11:49:00	6	7	8	241.214	241.038	241.39	0.0458972	0.61794	7.29798	49.9786	49.973	49.994	49.9766	49.9687	49.9861	1.04523	0.96939	1.1144	32.8612	32.2568	33.9374	0.0458836
2018-03-22 11:50:00	6	7	8	241.416	241.142	241.635	0.0457598	0.616019	1.92925	49.9846	49.9772	50.0049	49.9883	49.9753	50.0085	1.04914	1.00335	1.09312	32.8365	32.1538	33.8326	0.0457465
2018-03-22 11:51:00	6	7	8	241.366	240.941	241.613	0.0456457	0.615449	1.92925	49.9977	49.9869	50.0056	49.9975	49.9816	50.0085	1.04338	1.00196	1.10979	32.8677	32.2193	33.897	0.0456324
2018-03-22 11:52:00	6	7	8	241.291	241.087	241.564	0.0455837	0.615175	1.92925	50.0047	50.0006	50.0075	50.004	49.9972	50.0104	1.02529	0.971702	1.09373	32.9544	32.4714	34.139	0.0455688
2018-03-22 11:53:00	6	7	8	241.138	240.926	241.507	0.0454705	0.614926	1.92925	50.0032	49.9885	50.0197	50.0022	49.985	50.024	1.00434	0.948648	1.04982	32.7793	32.2437	33.8094	0.0454578
2018-03-22 11:54:00	6	7	8	241.022	240.717	241.362	0.0454471	0.614815	1.92925	49.9892	49.9823	49.9981	49.9881	49.9793	50.0014	1.01392	0.958699	1.06328	32.8848	32.2328	34.1669	0.0454404
2018-03-22 11:55:00	6	7	8	241.38	241.033	241.778	0.0453623	0.613636	1.92925	49.9922	49.9871	50.0066	49.9953	49.9874	50.0101	1.01014	0.946087	1.06638	32.7724	32.1104	33.7612	0.0453522
2018-03-22 11:56:00	6	7	8	241.742	241.348	242.029	0.045355	0.612379	1.92925	49.9955	49.986	50.0066	49.9949	49.9817	50.0098	1.01528	0.973694	1.06643	32.7406	32.2352	33.8832	0.0453434
2018-03-22 11:57:00	6	7	8	241.884	241.245	242.34	0.0453197	0.611918	1.92925	50.0057	49.9964	50.0116	50.0048	49.9919	50.0168	1.05511	1.00314	1.11636	32.6325	31.9659	33.5638	0.0453074
2018-03-22 11:58:00	6	7	8	242.015	241.818	242.281	0.0453218	0.610938	1.92925	50.0078	49.9964	50.0234	50.0122	49.9952	50.0268	1.03782	0.98344	1.10508	32.9847	32.3272	34.1852	0.0453096
2018-03-22 11:59:00	6	7	8	241.862	241.648	242.186	0.0453097	0.611042	1.92925	50.0156	50.0063	50.0252	50.0141	50.0045	50.0279	0.990541	0.944394	1.02808	32.9962	32.4381	34.2081	0.045298
2018-03-22 12:00:00	6	7	9	242.032	241.691	242.353	0.0452377	0.610442	0.0806465	50.0101	50.0052	50.0168	50.0101	50.0028	50.0204	1.02552	0.981446	1.07564	32.7616	32.1995	33.6839	0.0452221
2018-03-22 12:01:00	6	7	9	228.049	223.591	242.229	0.359049	0.915569	0.0806465	50.0079	50.0057	50.0129	50.0069	49.9616	50.1069	3.78358	1.0257	7.71538	19.8498	8.6881	153.531	0.359248
2018-03-22 12:02:00	6	7	9	227.215	225.157	230.741	0.388985	0.932869	0.0806465	50.0068	50.0063	50.0074	50.0069	49.9789	50.0112	4.06645	3.3348	7.26881	16.6065	11.8107	48.6076	0.38911
2018-03-22 12:03:00	6	7	9	227.216	225.303	230.616	0.387346	0.932798	0.0806465	50.0069	50.0057	50.0086	50.007	49.9781	50.0727	4.05921	3.46277	7.19862	16.6289	12.0187	48.3052	0.387442
2018-03-22 12:04:00	6	7	9	225.217	214.4	235.386	1.18079	0.922012	0.0806465	50.0075	50.0066	50.0079	50.0071	49.9363	50.0393	3.17434	2.5754	5.0982	20.0141	10.6107	25.2702	1.17925
2018-03-22 12:05:00	6	7	9	225.185	222.729	227.434	1.22036	0.928782	0.0806465	50.0075	50.0066	50.008	50.0075	49.9626	50.0478	3.14941	2.70066	5.09936	20.418	11.3109	22.4707	1.21867
2018-03-22 12:06:00	6	7	9	225.247	222.684	228.001	1.23232	0.930765	0.0806465	50.0073	50.0062	50.0083	50.0072	49.9784	50.0475	3.0985	2.63579	5.03754	20.1053	11.4722	22.0101	1.23068
2018-03-22 12:07:00	6	7	9	225.181	222.866	227.796	1.22293	0.929367	0.0806465	50.0076	50.0071	50.0086	50.0078	49.9949	50.0691	3.08857	2.66094	5.00702	20.2639	11.3751	22.2322	1.22129
2018-03-22 12:08:00	6	7	9	225.171	222.403	228.228	1.21736	0.928108	0.0806465	50.0072	50.0064	50.0082	50.0073	49.9857	50.0385	3.12015	2.67978	5.06701	20.3672	11.4172	22.1843	1.21577
2018-03-22 12:09:00	6	7	9	225.155	222.663	227.284	1.21487	0.927897	0.0806465	50.0075	50.0067	50.0082	50.0074	49.9695	50.0725	3.15288	2.65336	5.02788	20.3907	11.5566	22.2338	1.2133
2018-03-22 12:10:00	6	7	9	225.165	222.477	227.777	1.21213	0.928018	8.5802	50.0072	50.0056	50.0078	50.0071	49.9677	50.0354	3.14416	2.62587	5.05432	20.4347	11.7205	22.2672	1.21055
2018-03-22 12:11:00	6	7	9	225.161	222.628	228.239	1.21584	0.928536	8.5802	50.0074	50.0068	50.0088	50.0073	49.9847	50.0696	3.1017	2.6529	5.04071	20.3858	11.4954	22.2696	1.2143
2018-03-22 12:12:00	6	7	9	225.128	222.254	228.033	1.20685	0.927289	8.5802	50.007	50.0058	50.0082	50.007	49.9723	50.0357	3.0897	2.66721	4.98876	20.5285	11.6291	22.3731	1.20533
2018-03-22 12:13:00	6	7	9	235.122	223.62	242.044	0.0933332	0.759229	8.5802	50.0282	50.0074	50.0533	50.0324	49.9612	50.8836	1.38261	0.875496	2.9564	32.1275	20.3878	53.003	0.0933342
2018-03-22 12:14:00	6	7	9	240.333	239.938	240.566	0.0468553	0.625664	8.5802	50.0395	50.0322	50.0432	50.0408	50.0353	50.0455	0.961329	0.835418	1.05515	32.8094	32.3068	33.9135	0.0468499
2018-03-22 12:15:00	6	7	9	240.698	240.438	240.938	0.0465658	0.622719	8.5802	50.0323	50.0171	50.0401	50.0286	50.0153	50.041	0.962908	0.912325	1.0333	32.8195	32.3571	33.9199	0.0465567
2018-03-22 12:16:00	6	7	9	240.908	240.695	241.158	0.0463408	0.620585	8.5802	50.0233	50.0163	50.03	50.0242	50.0134	50.0322	0.976686	0.885436	1.03523	32.8613	32.2739	33.8961	0.0463316
2018-03-22 12:17:00	6	7	9	240.997	240.721	241.282	0.0461559	0.619365	8.5802	50.0117	50.0053	50.0224	50.0109	50.0024	50.021	1.01526	0.954121	1.07662	32.888	32.3661	33.9804	0.0461452
2018-03-22 12:18:00	6	7	9	241.2	240.963	241.449	0.0459625	0.617544	8.5802	50.0152	50.0049	50.0178	50.0132	50.002	50.0201	0.991487	0.934901	1.0699	32.7245	32.1438	33.8441	0.0459553
2018-03-22 12:19:00	6	7	9	241.299	240.913	241.576	0.0458175	0.616003	8.5802	50.0137	50.0049	50.0227	50.0166	50.0033	50.0248	0.971531	0.913746	1.02532	32.9047	32.2769	34.0464	0.0458132
2018-03-22 12:20:00	6	7	9	241.341	240.97	241.675	0.0456959	0.615297	1.94165	50.0234	50.0179	50.0323	50.0226	50.0144	50.0366	0.955564	0.90512	1.03941	32.8932	32.2963	34.1309	0.0456906
2018-03-22 12:21:00	6	7	9	241.485	241.255	241.763	0.0456139	0.614188	1.94165	50.0183	50.0144	50.0237	50.0193	50.0129	50.0265	0.974405	0.924759	1.04809	33.0062	32.3784	34.1577	0.0456102
2018-03-22 12:22:00	6	7	9	241.539	241.262	241.832	0.0455539	0.614195	1.94165	50.0327	50.0237	50.0395	50.035	50.024	50.0418	0.966735	0.911108	1.03654	32.7125	32.1146	33.7895	0.0455502
2018-03-22 12:23:00	6	7	9	241.515	241.318	241.755	0.045487	0.613451	1.94165	50.0348	50.0319	50.0427	50.0356	50.0287	50.0458	0.972747	0.907346	1.05451	33.0305	32.4089	34.3973	0.0454804
2018-03-22 12:24:00	6	7	9	241.776	241.52	241.943	0.04544	0.612281	1.94165	50.0368	50.0298	50.0427	50.0358	50.0262	50.0418	0.998267	0.953734	1.0531	33.071	32.2763	34.2657	0.0454287
2018-03-22 12:25:00	6	7	9	241.851	241.635	242.193	0.045378	0.612178	1.94165	50.0349	50.0297	50.0377	50.0343	50.0268	50.0396	0.994155	0.933935	1.07361	32.7906	32.3885	33.7233	0.0453654
2018-03-22 12:26:00	6	7	9	242.096	241.596	242.363	0.0453678	0.609544	1.94165	50.0355	50.0333	50.0479	50.0378	50.028	50.0557	1.02923	0.937292	1.15092	32.5942	31.2606	33.9057	0.0453542
2018-03-22 12:27:00	6	7	9	241.873	241.473	242.105	0.0453455	0.611073	1.94165	50.0391	50.0325	50.0479	50.0373	50.0256	50.0472	1.01247	0.947563	1.15764	32.7267	31.2433	34.2387	0.0453363
2018-03-22 12:28:00	6	7	9	241.964	241.671	242.225	0.0453578	0.611491	1.94165	50.0353	50.0293	50.0405	50.0341	50.0257	50.0419	1.00171	0.926196	1.07626	33.0108	32.4517	34.2572	0.0453492
2018-03-22 12:29:00	6	7	9	242.104	241.905	242.346	0.0453118	0.611373	1.94165	50.0326	50.0252	50.0424	50.0348	50.0228	50.045	1.01899	0.968116	1.10568	32.7173	32.1514	33.9842	0.0453058
2018-03-22 12:30:00	6	7	10	242.295	242.016	242.614	0.0451478	0.609541	0.0916467	50.0434	50.0374	50.0492	50.0439	50.0346	50.0522	1.03984	0.987652	1.12034	32.8189	32.3685	33.8843	0.0451365
2018-03-22 12:31:00	6	7	10	227.555	205.673	242.172	0.321893	0.893152	0.0916467	50.0169	50.0056	50.0458	50.0104	49.968	50.1052	3.78969	0.985734	9.35547	29.6478	21.389	66.8253	0.322104
2018-03-22 12:32:00	6	7	10	226.814	225.043	230.435	0.352161	0.910072	0.0916467	50.0074	50.0057	50.009	50.0073	49.9678	50.0872	4.14269	3.60648	7.16501	28.0872	24.6997	57.1476	0.35227
2018-03-22 12:33:00	6	7	10	226.849	225.202	231.02	0.354688	0.910781	0.0916467	50.007	50.0056	50.009	50.007	49.9676	50.0898	4.15134	3.62529	7.09571	27.8187	24.0816	53.8679	0.354784
2018-03-22 12:34:00	6	7	10	225.351	221.902	227.829	1.15748	0.926249	0.0916467	50.0069	50.006	50.0084	50.0066	49.9461	50.0495	3.23513	2.67153	5.29658	20.4228	7.12264	69.4913	1.15587
2018-03-22 12:35:00	6	7	10	225.268	222.676	227.264	1.18525	0.92962	0.0916467	50.0076	50.0069	50.0085	50.0076	49.9707	50.0653	3.18754	2.72589	5.11588	20.2165	11.648	23.4878	1.18346
2018-03-22 12:36:00	6	7	10	225.297	222.482	228.417	1.1984	0.931957	0.0916467	50.0073	50.0067	50.0082	50.0072	49.9707	50.0445	3.21068	2.71084	5.08233	19.9652	11.5873	21.7645	1.19665
2018-03-22 12:37:00	6	7	10	225.306	222.579	227.663	1.19804	0.931998	0.0916467	50.0075	50.0066	50.0083	50.0074	49.969	50.0741	3.16448	2.71022	5.06615	19.9241	10.9471	21.7494	1.19632
2018-03-22 12:38:00	6	7	10	225.288	222.518	227.842	1.19267	0.931249	0.0916467	50.0071	50.0055	50.0079	50.0071	49.9719	50.0439	3.15322	2.72867	5.08934	20.0204	11.1822	22.5083	1.19094
2018-03-22 12:39:00	6	7	10	225.267	222.547	228.452	1.18732	0.930506	0.0916467	50.007	50.006	50.0075	50.007	49.9853	50.031	3.16573	2.73982	5.14085	20.0971	11.6956	21.7858	1.18561
2018-03-22 12:40:00	6	7	10	225.255	222.684	228.444	1.18482	0.930291	7.98672	50.0071	50.0052	50.008	50.0071	49.9578	50.043	3.19603	2.77067	5.0639	20.1394	11.5663	21.8766	1.18314
2018-03-22 12:41:00	6	7	10	225.228	222.32	227.294	1.18189	0.929445	7.98672	50.0075	50.0069	50.0081	50.0073	49.9763	50.0717	3.20057	2.68272	5.05023	20.209	11.6074	23.6272	1.18023
2018-03-22 12:42:00	6	7	10	225.293	222.509	228.466	1.19326	0.931464	7.98672	50.007	50.0063	50.0075	50.0071	49.975	50.0266	3.13309	2.68833	5.04422	19.9777	11.727	21.9463	1.19159
2018-03-22 12:43:00	6	7	10	235.418	223.875	242.461	0.0900842	0.75497	7.98672	49.9969	49.9678	50.0107	49.9969	49.2529	50.0153	1.44795	0.966584	3.99976	32.2325	19.8579	52.9038	0.0900756
2018-03-22 12:44:00	6	7	10	240.403	240.076	240.703	0.0468629	0.624895	7.98672	50.0149	50.0075	50.0238	50.0175	50.0074	50.0255	1.06826	0.997054	1.12667	33.0746	32.4807	34.3908	0.0468594
2018-03-22 12:45:00	6	7	10	240.777	240.411	241.117	0.0466024	0.622112	7.98672	50.0232	50.0184	50.029	50.0233	50.0157	50.032	1.09663	1.03371	1.17234	33.4002	32.6939	34.7002	0.0465958
2018-03-22 12:46:00	6	7	10	241.197	240.941	241.468	0.0463634	0.620443	7.98672	50.0161	50.0016	50.0277	50.0149	49.9979	50.0321	1.10158	1.00551	1.16558	32.8551	32.0859	34.0822	0.0463563
2018-03-22 12:47:00	6	7	10	241.236	241.063	241.404	0.0461725	0.618739	7.98672	50.0179	50.0102	50.0269	50.0175	50.0088	50.0298	1.08273	1.00392	1.17395	32.9239	32.3326	33.9826	0.0461656
2018-03-22 12:48:00	6	7	10	241.24	241.07	241.419	0.0459687	0.617788	7.98672	50.0168	50.0078	50.0209	50.0164	50.0027	50.0242	1.03313	0.98731	1.07906	32.9362	32.3816	34.0724	0.0459623
2018-03-22 12:49:00	6	7	10	241.267	240.992	241.622	0.0458296	0.616895	7.98672	50.014	50.0045	50.0239	50.015	50.0009	50.0262	0.998776	0.939893	1.07596	32.7942	32.2304	34.0092	0.0458273
2018-03-22 12:50:00	6	7	10	241.616	241.321	242.034	0.045692	0.615022	2.04992	50.0277	50.0172	50.0336	50.0305	50.0234	50.037	0.992751	0.944419	1.04155	32.8168	32.1487	34.0011	0.045689
2018-03-22 12:51:00	6	7	10	241.841	241.325	242.164	0.0456071	0.614358	2.04992	50.029	50.0256	50.0331	50.0279	50.0214	50.0344	1.01797	0.960904	1.09986	32.6971	32.1627	33.7119	0.0456024
2018-03-22 12:52:00	6	7	10	241.827	241.452	242.126	0.0455351	0.61387	2.04992	50.0283	50.0262	50.0299	50.0285	50.023	50.0331	1.01815	0.95089	1.09715	32.8034	32.1904	33.7722	0.0455305
2018-03-22 12:53:00	6	7	10	241.932	241.73	242.205	0.0454711	0.612944	2.04992	50.0307	50.028	50.044	50.0333	50.0246	50.047	1.03009	0.977774	1.10743	32.7084	32.0776	33.8173	0.0454665
2018-03-22 12:54:00	6	7	10	242.2	241.996	242.383	0.0454235	0.612397	2.04992	50.053	50.044	50.0565	50.0547	50.0471	50.0592	1.07429	1.01912	1.1461	32.5118	31.6738	33.7415	0.0454193
2018-03-22 12:55:00	6	7	10	242.272	241.968	242.551	0.0453763	0.611747	2.04992	50.0554	50.0524	50.0577	50.0551	50.0498	50.0606	1.05727	1.00546	1.1467	32.4842	31.8843	33.3828	0.0453708
2018-03-22 12:56:00	6	7	10	242.392	241.923	242.683	0.0453554	0.611089	2.04992	50.0428	50.0335	50.0524	50.0405	50.0305	50.0548	1.08844	1.03117	1.19119	32.644	32.0044	33.7565	0.0453476
2018-03-22 12:57:00	6	7	10	242.348	242.088	242.525	0.0453377	0.610968	2.04992	50.0352	50.0298	50.0411	50.0343	50.0267	50.0445	1.10324	1.04343	1.1596	32.6638	31.9949	33.7582	0.0453281
2018-03-22 12:58:00	6	7	10	242.071	241.715	242.421	0.0453221	0.610996	2.04992	50.0283	50.0243	50.0348	50.0286	50.0229	50.0372	1.07022	0.96429	1.14861	33.2221	32.1096	34.7562	0.0453113
2018-03-22 12:59:00	6	7	10	242.25	241.903	242.704	0.0452745	0.607593	2.04992	50.022	50.0168	50.0348	50.0192	50.011	50.0331	1.08753	0.991377	1.25021	32.7857	31.2796	34.4667	0.0452646
2018-03-22 13:00:00	1	6	7	242.372	242.032	242.638	0.0451499	0.608482	0.0950752	50.023	50.017	50.0297	50.0249	50.0141	50.0329	1.1199	1.02899	1.25966	32.492	31.265	33.903	0.0451353
2018-03-22 13:01:00	1	6	7	225.491	200.647	242.464	0.851314	0.62147	0.0950752	50.0118	50.0066	50.0297	50.0083	49.9818	50.0568	3.46124	1.08513	6.26215	7.43614	3.28716	69.623	0.851711
2018-03-22 13:02:00	1	6	7	224.459	223.079	228.284	0.733465	0.584083	0.0950752	50.0072	50.0071	50.0074	50.0072	49.9816	50.057	3.5702	3.24766	5.5324	6.1387	4.15803	15.7494	0.733722
2018-03-22 13:03:00	1	6	7	224.449	223.039	228.429	0.730955	0.583103	0.0950752	50.0073	50.0072	50.0076	50.0074	49.9794	50.0519	3.60537	3.25387	5.53337	6.1296	4.18321	18.1452	0.731202
2018-03-22 13:04:00	1	6	7	223.539	207.043	237.93	1.52583	0.754795	0.0950752	50.0072	50.0071	50.0075	50.0073	49.9846	50.0499	3.37049	2.63165	6.87569	8.87171	4.19022	13.7626	1.52663
2018-03-22 13:05:00	1	6	7	223.575	221.592	227.395	1.54437	0.758509	0.0950752	50.0071	50.0067	50.0074	50.0071	49.9804	50.0329	3.35165	2.58933	4.62302	9.11796	7.26792	13.8265	1.54525
2018-03-22 13:06:00	1	6	7	223.587	221.543	227.724	1.56116	0.762591	0.0950752	50.0073	50.0073	50.0081	50.0075	49.9908	50.0519	3.31202	2.56659	4.55795	9.10662	7.37284	13.8499	1.56208
2018-03-22 13:07:00	1	6	7	223.616	221.711	227.847	1.57122	0.765038	0.0950752	50.0072	50.0071	50.0075	50.0073	49.9805	50.0486	3.29522	2.47832	4.51486	9.01862	7.40259	13.7079	1.57212
2018-03-22 13:08:00	1	6	7	223.626	221.827	226.935	1.56161	0.762688	0.0950752	50.0074	50.0065	50.0078	50.0073	49.9788	50.0449	3.29051	2.48459	4.54526	9.06993	7.33958	13.7836	1.56257
2018-03-22 13:09:00	1	6	7	223.62	221.88	227.435	1.57258	0.765536	0.0950752	50.0072	50.0069	50.0074	50.0072	49.9743	50.0583	3.27968	2.63346	4.51266	9.03873	7.26242	13.8328	1.57355
2018-03-22 13:10:00	1	6	7	223.605	221.724	227.142	1.55959	0.762594	7.70291	50.0073	50.0067	50.0078	50.0073	49.9806	50.0519	3.28241	2.56349	4.48743	9.04723	7.30458	13.778	1.5606
2018-03-22 13:11:00	1	6	7	223.636	221.771	227.601	1.56685	0.764044	7.70291	50.0072	50.0066	50.0077	50.0073	49.9918	50.041	3.2555	2.52619	4.46638	9.05643	7.52252	13.8346	1.56787
2018-03-22 13:12:00	1	6	7	223.664	221.543	227.676	1.56285	0.762833	7.70291	50.0071	50.0063	50.0076	50.0072	49.9842	50.0464	3.24681	2.57581	4.44539	9.07311	7.43087	13.8529	1.56389
2018-03-22 13:13:00	1	6	7	235.125	223.277	242.639	0.101874	0.697191	7.70291	49.996	49.9641	50.007	49.9954	49.0965	50.0112	1.46402	0.981452	4.00934	31.7295	8.40071	52.7068	0.101984
2018-03-22 13:14:00	1	6	7	240.44	239.962	240.737	0.0470053	0.626909	7.70291	50.002	49.995	50.007	50.0021	49.9917	50.0104	1.07563	0.975498	1.17976	32.592	32.0875	33.5957	0.0470029
2018-03-22 13:15:00	1	6	7	240.742	240.412	241.076	0.0467583	0.624644	7.70291	50.0007	49.9975	50.0074	50.0013	49.9935	50.0094	1.07501	0.970943	1.14483	32.7146	32.1611	33.8371	0.0467541
2018-03-22 13:16:00	1	6	7	240.744	240.387	241.086	0.0465753	0.620253	7.70291	50.0089	50.0012	50.0179	50.0089	49.9892	50.024	1.08961	0.922743	1.24364	32.9387	31.477	34.4607	0.0465705
2018-03-22 13:17:00	1	6	7	240.818	240.428	241.204	0.0464051	0.620891	7.70291	49.9969	49.9885	50.0075	49.9937	49.9839	50.0068	1.07741	0.973083	1.27236	32.9685	31.7881	34.5795	0.0464019
2018-03-22 13:18:00	1	6	7	241.081	240.813	241.316	0.046278	0.619854	7.70291	49.9887	49.9824	49.9931	49.9876	49.9798	49.9969	1.04716	0.968363	1.12557	32.9839	32.3699	34.0612	0.0462763
2018-03-22 13:19:00	1	6	7	241.211	240.907	241.546	0.0461268	0.619714	7.70291	49.9804	49.9716	49.9871	49.9802	49.9688	49.9898	1.05332	0.99008	1.14414	32.5174	31.9027	33.7675	0.0461262
2018-03-22 13:20:00	1	6	7	241.448	241.081	241.695	0.0459923	0.617711	2.15363	49.9828	49.9784	49.988	49.9838	49.9746	49.99	1.09747	1.03219	1.16163	32.6677	32.0083	34.0704	0.0459895
2018-03-22 13:21:00	1	6	7	241.671	241.505	241.854	0.0458622	0.61634	2.15363	49.985	49.9803	49.9904	49.9847	49.9761	49.993	1.09264	1.01278	1.17399	32.7262	31.9671	33.7401	0.0458586
2018-03-22 13:22:00	1	6	7	242.038	241.738	242.284	0.0457823	0.615171	2.15363	49.9918	49.9847	49.9972	49.9933	49.9846	49.9988	1.10457	1.04364	1.17538	32.5698	32.0153	33.4855	0.0457806
2018-03-22 13:23:00	1	6	7	242.019	241.782	242.328	0.0456569	0.614006	2.15363	49.9961	49.9913	50.0071	49.9983	49.9863	50.0093	1.08988	1.01669	1.18534	32.7624	32.3518	33.665	0.0456558
2018-03-22 13:24:00	1	6	7	242.216	241.835	242.551	0.0455994	0.612952	2.15363	50.0117	50.0032	50.0231	50.0138	50.0004	50.0269	1.08646	1.02302	1.14887	32.6662	32.0994	33.765	0.0455967
2018-03-22 13:25:00	1	6	7	242.498	242.252	242.722	0.045521	0.611791	2.15363	50.0163	49.999	50.0264	50.0129	49.9972	50.0284	1.07798	1.03991	1.13899	32.6861	32.1701	34.1823	0.0455156
2018-03-22 13:26:00	1	6	7	242.503	242.29	242.737	0.0454607	0.610201	2.15363	49.999	49.9904	50.0049	49.9986	49.9868	50.0111	1.08641	1.01077	1.21015	32.669	30.8674	33.7297	0.0454534
2018-03-22 13:27:00	1	6	7	242.59	242.399	242.85	0.0454088	0.610021	2.15363	49.9977	49.9945	50.016	50.0008	49.9877	50.0193	1.0725	0.984611	1.24169	32.7131	31.3394	34.7327	0.0454025
2018-03-22 13:28:00	1	6	7	242.835	242.434	243.081	0.0454121	0.609896	2.15363	50.0186	50.0157	50.0296	50.0208	50.0119	50.0352	1.10332	1.03096	1.17899	32.7974	32.1306	33.9812	0.0454046
2018-03-22 13:29:00	1	6	7	242.882	242.11	243.142	0.0453552	0.607691	2.15363	50.0052	49.993	50.0283	50.0034	49.9889	50.0228	1.10187	1.02201	1.2858	32.6213	31.2909	33.9492	0.0453461
2018-03-22 13:30:00	5	7	8	242.81	242.505	243.035	0.0453562	0.608819	0.08348	50.019	50.0163	50.0236	50.0199	50.0109	50.0251	1.08049	0.98569	1.1888	32.5129	31.2716	34.1483	0.0453523
2018-03-22 13:31:00	5	7	8	225.997	214.424	242.993	0.799571	0.914983	0.08348	50.0104	50.0062	50.0218	50.0082	49.9667	50.0869	4.28353	1.05945	10.0109	23.4734	10.4159	57.4671	0.798772
2018-03-22 13:32:00	5	7	8	224.693	223.802	229.558	0.846635	0.923802	0.08348	50.0069	50.0062	50.0074	50.0071	49.967	50.0842	4.40188	3.77907	7.80731	22.9978	21.0283	40.5248	0.845803
2018-03-22 13:33:00	5	7	8	224.683	223.58	229.397	0.844539	0.924259	0.08348	50.007	50.006	50.0076	50.0071	49.9637	50.0669	4.40297	3.35021	7.73643	22.9468	21.1002	40.6136	0.843737
2018-03-22 13:34:00	5	7	8	224.676	223.556	229.763	0.842853	0.923647	0.08348	50.0072	50.0061	50.0073	50.007	49.9676	50.0848	4.43077	3.41906	7.84134	22.9794	20.7898	40.4847	0.842049
2018-03-22 13:35:00	5	7	8	224.664	223.219	229.863	0.842687	0.923577	0.08348	50.0068	50.006	50.0073	50.007	49.971	50.0775	4.4378	3.69494	7.82787	22.9699	20.7676	40.5583	0.841894
2018-03-22 13:36:00	5	7	8	224.655	223.629	229.644	0.841803	0.923471	0.08348	50.007	50.0059	50.0077	50.0071	49.971	50.0809	4.42137	3.74894	7.78813	22.9675	20.7673	40.5379	0.84098
2018-03-22 13:37:00	5	7	8	224.645	222.91	229.678	0.840706	0.923415	0.08348	50.0067	50.0055	50.0073	50.0068	49.9729	50.0102	4.39773	3.54225	7.81496	22.9336	18.641	42.108	0.839937
2018-03-22 13:38:00	5	7	8	224.656	223.75	229.783	0.841172	0.923428	0.08348	50.0074	50.0071	50.0073	50.0072	49.9672	50.08	4.37572	3.76587	7.73241	22.9233	20.8722	40.5701	0.84044
2018-03-22 13:39:00	5	7	8	224.659	222.582	229.294	0.841036	0.923862	0.08348	50.0073	50.0066	50.0086	50.0074	49.9842	50.1071	4.37479	3.60514	7.78935	22.8897	20.499	40.5798	0.840319
2018-03-22 13:40:00	5	7	8	224.655	223.596	229.554	0.838273	0.923249	5.19973	50.007	50.0066	50.0073	50.0071	49.9687	50.0616	4.38218	3.51424	7.75198	22.9039	20.7922	40.5535	0.837558
2018-03-22 13:41:00	5	7	8	224.648	222.769	229.486	0.839818	0.923647	5.19973	50.007	50.0069	50.0073	50.0072	49.969	50.0738	4.40474	3.63761	7.68161	22.8992	20.7042	40.5492	0.839111
2018-03-22 13:42:00	5	7	8	224.631	222.767	229.624	0.838458	0.923109	5.19973	50.007	50.0059	50.0079	50.0071	49.9676	50.1056	4.41071	3.71474	7.74629	22.9403	20.6222	40.4676	0.837714
2018-03-22 13:43:00	5	7	8	235.736	223.729	242.922	0.07391	0.719553	5.19973	50.016	49.9724	50.0393	50.0213	49.2174	50.0426	1.40296	0.817943	4.43754	32.4554	21.0904	61.5945	0.0739447
2018-03-22 13:44:00	5	7	8	241.409	241.054	241.691	0.0468067	0.622314	5.19973	50.0347	50.0245	50.0452	50.0343	50.0218	50.0504	0.94142	0.878866	0.997237	32.8885	32.3419	34.2923	0.0468035
2018-03-22 13:45:00	5	7	8	241.663	241.348	241.9	0.0465516	0.620488	5.19973	50.041	50.0367	50.054	50.0438	50.035	50.0603	0.987916	0.941141	1.03187	32.8238	32.333	33.8823	0.0465485
2018-03-22 13:46:00	5	7	8	241.971	241.781	242.215	0.0463224	0.617785	5.19973	50.0413	50.0281	50.0562	50.0383	50.0259	50.0629	0.984867	0.89417	1.03578	32.9999	32.4746	34.0924	0.046315
2018-03-22 13:47:00	5	7	8	241.974	241.71	242.241	0.0460782	0.615518	5.19973	50.0294	50.0248	50.0363	50.0278	50.0221	50.0353	1.00514	0.951432	1.05967	33.3943	32.7503	34.3139	0.0460735
2018-03-22 13:48:00	5	7	8	242.745	242.101	243.128	0.0459439	0.613301	5.19973	50.0236	50.0159	50.0337	50.0248	50.0124	50.0378	0.998398	0.961696	1.04529	32.7819	32.1186	33.8718	0.0459391
2018-03-22 13:49:00	5	7	8	242.836	242.464	243.086	0.0458062	0.612308	5.19973	50.0357	50.0292	50.0416	50.0352	50.0269	50.045	0.994628	0.924774	1.05268	32.9115	32.0712	34.1424	0.0458018
2018-03-22 13:50:00	5	7	8	242.946	242.578	243.181	0.0456302	0.611016	2.29729	50.0284	50.023	50.0328	50.0273	50.0215	50.0366	0.999549	0.962627	1.03879	32.6279	32.0064	33.5784	0.0456245
2018-03-22 13:51:00	5	7	8	242.964	242.752	243.184	0.0455487	0.610546	2.29729	50.021	50.0153	50.0246	50.0206	50.013	50.028	1.04608	1.00005	1.08641	32.4126	31.8561	33.264	0.0455444
2018-03-22 13:52:00	5	7	8	243.279	242.96	243.477	0.0455363	0.609834	2.29729	50.0226	50.0169	50.0332	50.0248	50.0146	50.035	1.04803	1.00029	1.08151	32.5417	31.9688	33.53	0.0455274
2018-03-22 13:53:00	5	7	8	243.275	243.127	243.425	0.0455478	0.609799	2.29729	50.0308	50.0278	50.0365	50.0314	50.0246	50.0421	1.00477	0.965818	1.04553	32.565	31.9005	33.7317	0.045544
2018-03-22 13:54:00	5	7	8	239.888	239.667	243.359	0.0453821	0.617347	2.29729	50.03	50.02	50.0383	50.0281	50.0182	50.0421	1.03714	0.921604	1.08726	32.9029	31.6091	34.0614	0.0453763
2018-03-22 13:55:00	5	7	8	240.029	239.564	240.407	0.0454037	0.616902	2.29729	50.0233	50.0201	50.0308	50.0244	50.0169	50.0326	1.09549	1.0405	1.17907	33.0805	32.597	33.9696	0.0453955
2018-03-22 13:56:00	5	7	8	240.095	239.787	240.354	0.0453359	0.616179	2.29729	50.0274	50.0231	50.0308	50.0267	50.0205	50.0324	1.07267	1.027	1.11941	33.1299	32.3948	34.3349	0.0453276
2018-03-22 13:57:00	5	7	8	240.008	239.883	240.182	0.0453669	0.616	2.29729	50.0227	50.0165	50.0272	50.0213	50.0146	50.0302	1.06158	0.996491	1.121	33.5733	33.017	34.6845	0.0453557
2018-03-22 13:58:00	5	7	8	239.905	239.6	240.212	0.0453094	0.616462	2.29729	50.015	50.0105	50.0183	50.0137	50.0066	50.022	1.02654	0.99296	1.07699	33.0739	32.5329	34.1364	0.045301
2018-03-22 13:59:00	5	7	8	239.938	239.702	240.257	0.0451814	0.615408	2.29729	50.013	50.0105	50.0191	50.0144	50.0076	50.022	1.01738	0.971618	1.07148	33.0362	32.4464	34.1556	0.0451672
2018-03-22 14:00:00	5	7	9	240.143	239.881	240.379	0.0450764	0.614603	0.191376	50.0099	49.9976	50.0191	50.008	49.9943	50.0198	1.06133	1.01646	1.11593	32.9971	32.4296	33.9017	0.0450602
2018-03-22 14:01:00	5	7	9	225.046	215.783	240.35	0.685364	0.875262	0.191376	50.0079	50.0071	50.0103	50.0078	49.9648	50.0859	4.2198	1.05337	8.27579	27.4525	16.8528	93.8691	0.685764
2018-03-22 14:02:00	5	7	9	223.879	222.67	229.282	0.733012	0.89112	0.191376	50.0071	50.0065	50.0073	50.0071	49.9648	50.0812	4.38218	3.70137	8.25467	26.6416	24.4088	49.4362	0.733401
2018-03-22 14:03:00	5	7	9	223.879	221.514	229.341	0.73106	0.890844	0.191376	50.007	50.0068	50.0073	50.0072	49.9649	50.0809	4.38154	3.54236	8.19995	26.7399	24.4587	53.8209	0.731513
2018-03-22 14:04:00	5	7	9	223.848	222.255	229.895	0.727156	0.890229	0.191376	50.0068	50.0059	50.0073	50.0069	49.9651	50.0174	4.36137	3.4063	8.18918	26.7675	24.4004	50.1671	0.727626
2018-03-22 14:05:00	5	7	9	223.881	222.196	229.225	0.727359	0.890266	0.191376	50.0069	50.0065	50.0074	50.007	49.9864	50.0236	4.35394	3.6116	8.2008	26.8351	24.3726	49.7857	0.727812
2018-03-22 14:06:00	5	7	9	223.87	222.749	229.225	0.725251	0.889511	0.191376	50.0072	50.0056	50.0087	50.0071	49.9691	50.0796	4.34528	3.65955	8.23077	26.875	24.3541	49.9614	0.725676
2018-03-22 14:07:00	5	7	9	223.869	222.58	229.349	0.723586	0.889781	0.191376	50.007	50.0065	50.0073	50.0071	49.9852	50.0254	4.34188	3.5844	8.20854	26.861	23.9963	50.1364	0.724011
2018-03-22 14:08:00	5	7	9	223.865	221.58	229.802	0.723864	0.888935	0.191376	50.0073	50.0065	50.0093	50.0073	49.982	50.1078	4.34791	3.6755	8.21191	26.8379	24.5358	50.0961	0.72431
2018-03-22 14:09:00	5	7	9	223.86	222.751	229.902	0.722983	0.889466	0.191376	50.0071	50.0065	50.0073	50.007	49.9824	50.0104	4.34338	3.50601	8.22752	26.7661	24.1782	50.1736	0.723412
2018-03-22 14:10:00	5	7	9	223.844	221.586	229.552	0.721389	0.889208	5.35615	50.0069	50.0055	50.0079	50.0069	49.9659	50.0421	4.3418	3.66921	8.18159	26.732	24.4739	50.0134	0.721892
2018-03-22 14:11:00	5	7	9	223.857	222.677	229.733	0.722503	0.889018	5.35615	50.0072	50.0066	50.0088	50.0073	49.9838	50.0813	4.35319	3.66771	8.14562	26.7859	24.5537	50.6009	0.723037
2018-03-22 14:12:00	5	7	9	223.834	222.009	229.255	0.720371	0.888705	5.35615	50.0071	50.0057	50.0092	50.0072	49.968	50.104	4.348	3.36214	8.17757	26.8259	24.3875	50.235	0.720945
2018-03-22 14:13:00	5	7	9	234.049	223.085	240.332	0.0634464	0.690947	5.35615	49.998	49.9669	50.0154	49.9987	49.0922	50.0255	1.38883	0.880486	3.74031	32.6434	24.05	50.7771	0.0635403
2018-03-22 14:14:00	5	7	9	238.431	238.023	238.787	0.0466346	0.629329	5.35615	50.0036	49.9947	50.0132	50.0037	49.9913	50.0165	1.0342	0.97909	1.07338	33.2036	32.6045	34.4315	0.0466323
2018-03-22 14:15:00	5	7	9	238.886	238.675	239.193	0.0463403	0.626548	5.35615	50.0058	49.998	50.0132	50.0045	49.996	50.0129	1.01555	0.936011	1.10115	33.0081	32.3489	34.1411	0.0463398
2018-03-22 14:16:00	5	7	9	239.078	238.862	239.251	0.046066	0.6218	5.35615	49.9949	49.9826	50.0097	49.994	49.9786	50.0145	1.0288	0.943985	1.20001	32.9805	31.4756	34.5869	0.0460655
2018-03-22 14:17:00	5	7	9	239.359	238.979	239.692	0.0458581	0.62123	5.35615	50.0092	49.9991	50.0149	50.0114	50.0033	50.0174	1.00237	0.922509	1.10203	32.7952	31.427	33.9069	0.0458597
2018-03-22 14:18:00	5	7	9	239.504	239.293	239.709	0.0456784	0.620619	5.35615	50.0087	49.9992	50.0219	50.0102	49.9946	50.0246	1.02778	0.967896	1.14093	32.9669	32.3471	34.3398	0.0456784
2018-03-22 14:19:00	5	7	9	239.516	239.388	239.651	0.0455984	0.619863	5.35615	50.01	49.994	50.0219	50.0061	49.9905	50.0208	0.98062	0.917292	1.0671	32.8855	32.1437	33.9839	0.0455978
2018-03-22 14:20:00	5	7	9	239.778	239.525	240.152	0.0455138	0.618424	2.48273	49.9991	49.9892	50.0135	50.0002	49.9858	50.016	0.968559	0.895157	1.02575	33.1159	32.0611	34.674	0.0455152
2018-03-22 14:21:00	5	7	9	239.926	239.607	240.111	0.0454671	0.615896	2.48273	49.9939	49.9841	50.0051	49.9936	49.979	50.009	1.02356	0.912046	1.16004	32.8271	31.2885	34.8135	0.0454643
2018-03-22 14:22:00	5	7	9	239.85	239.646	240.265	0.0454612	0.616096	2.48273	50.0008	49.9909	50.0122	50.0023	49.9869	50.0155	0.987525	0.907436	1.14006	32.9498	31.5873	34.5309	0.0454575
2018-03-22 14:23:00	5	7	9	239.947	239.695	240.258	0.045478	0.616325	2.48273	49.9992	49.9843	50.0122	49.9965	49.9807	50.0125	1.01516	0.883468	1.19135	32.9419	31.516	34.736	0.0454749
2018-03-22 14:24:00	5	7	9	239.829	239.213	240.165	0.0454346	0.618048	2.48273	49.9957	49.9866	50.0011	49.9941	49.9824	50.0042	1.02758	0.898729	1.10388	33.1957	32.4984	34.0977	0.0454335
2018-03-22 14:25:00	5	7	9	239.791	239.555	240.041	0.0454207	0.61796	2.48273	49.9989	49.9866	50.0198	50.0044	49.9853	50.0232	0.930076	0.801307	1.04227	33.0945	32.484	34.3577	0.0454168
2018-03-22 14:26:00	5	7	9	239.842	239.616	240.036	0.0453833	0.617555	2.48273	50.0046	49.9978	50.0198	50.0023	49.9941	50.0143	0.961576	0.849661	1.05726	33.1757	32.5573	34.3167	0.0453781
2018-03-22 14:27:00	5	7	9	240.074	239.722	240.411	0.0453193	0.616251	2.48273	50.0037	49.9966	50.0146	50.0052	49.9937	50.0159	1.02814	0.909425	1.07996	33.2091	32.5044	34.1596	0.0453132
2018-03-22 14:28:00	5	7	9	240.298	240.055	240.513	0.0452352	0.615131	2.48273	50.0143	50.0015	50.0283	50.0129	49.9991	50.0326	1.04239	0.981844	1.09526	33.2116	32.5575	34.4975	0.0452269
2018-03-22 14:29:00	5	7	9	240.28	239.863	240.551	0.045155	0.61448	2.48273	50.0085	50.006	50.017	50.0103	50.0009	50.0209	1.0104	0.942722	1.05729	33.0822	32.3576	34.2386	0.0451496
2018-03-22 14:30:00	5	7	10	240.122	239.829	240.481	0.0451262	0.615011	0.0796648	50.0144	50.0052	50.0384	50.018	50.0027	50.042	1.00313	0.933486	1.05545	32.9593	32.1011	34.1911	0.0451164
2018-03-22 14:31:00	5	7	10	226.017	214.149	240.464	0.303473	0.87682	0.0796648	50.0139	50.0065	50.0384	50.0089	49.9585	50.1108	3.26425	0.992175	7.48685	30.3252	26.9279	66.3538	0.303667
2018-03-22 14:32:00	5	7	10	225.173	224.133	230.23	0.323477	0.890142	0.0796648	50.0067	50.0056	50.0072	50.0068	49.9597	50.0106	3.46052	2.76204	7.35952	29.0208	26.1536	60.3215	0.323514
2018-03-22 14:33:00	5	7	10	225.226	222.926	230.36	0.32609	0.889194	0.0796648	50.0068	50.0061	50.0073	50.007	49.9589	50.0524	3.49076	2.77817	7.46017	28.8488	26.0864	65.8614	0.326144
2018-03-22 14:34:00	5	7	10	225.235	224.447	230.779	0.325696	0.889388	0.0796648	50.0072	50.0066	50.0083	50.0073	49.9864	50.0921	3.53761	2.8269	7.48133	29.0487	26.1977	59.6646	0.325727
2018-03-22 14:35:00	5	7	10	225.233	223.828	229.437	0.325963	0.892785	0.0796648	50.0069	50.0052	50.0082	50.007	49.9456	50.0884	3.56149	2.74978	7.33689	29.1307	25.9714	59.6378	0.326013
2018-03-22 14:36:00	5	7	10	225.208	224.43	230.903	0.324971	0.888314	0.0796648	50.0075	50.0071	50.0084	50.0076	49.9866	50.0918	3.57946	2.8383	7.405	29.3386	26.3426	59.6378	0.32501
2018-03-22 14:37:00	5	7	10	225.199	223.757	230.204	0.322554	0.889856	0.0796648	50.0072	50.0071	50.0082	50.0074	49.9593	50.0967	3.57716	2.80459	7.39738	29.3919	26.2789	59.6075	0.322606
2018-03-22 14:38:00	5	7	10	225.198	224.378	230.799	0.324295	0.887197	0.0796648	50.0072	50.0071	50.0083	50.0074	49.9587	50.0951	3.58738	2.81993	7.43868	29.5193	26.3483	59.5424	0.324343
2018-03-22 14:39:00	5	7	10	225.193	223.002	230.473	0.322935	0.887564	0.0796648	50.0068	50.0059	50.0073	50.0068	49.9621	50.0521	3.57793	2.79968	7.40335	29.6092	26.3739	64.5138	0.322989
2018-03-22 14:40:00	5	7	10	225.18	224.42	230.435	0.323509	0.887999	5.87836	50.0074	50.0072	50.0081	50.0074	49.9606	50.0954	3.57227	2.78788	7.41588	29.6013	26.4372	63.3203	0.32356
2018-03-22 14:41:00	5	7	10	225.165	223.871	230.235	0.322375	0.88975	5.87836	50.0075	50.0072	50.0083	50.0076	49.9805	50.0939	3.55768	2.8203	7.44315	29.5051	26.4472	63.1295	0.32242
2018-03-22 14:42:00	5	7	10	225.156	224.286	230.539	0.32253	0.888779	5.87836	50.0069	50.0056	50.0081	50.0071	49.9624	50.0913	3.54662	2.81861	7.41976	29.3951	26.3899	60.7999	0.322581
2018-03-22 14:43:00	5	7	10	234.302	223.915	240.553	0.0527886	0.668693	5.87836	50.0057	49.9632	50.0215	50.0066	48.9959	50.0505	1.37449	0.862113	3.27584	32.791	26.9639	56.9432	0.0528568
2018-03-22 14:44:00	5	7	10	239.197	238.895	239.535	0.046362	0.626338	5.87836	50.0027	49.9991	50.0129	50.0022	49.9963	50.0131	0.913252	0.849178	0.954274	32.968	32.3634	33.9407	0.0463639
2018-03-22 14:45:00	5	7	10	239.7	239.377	239.908	0.0459994	0.621859	5.87836	50.0161	50.009	50.031	50.0197	50.0072	50.0353	0.926305	0.870966	0.993477	33.144	32.5872	34.4324	0.0460029
2018-03-22 14:46:00	5	7	10	240.101	239.874	240.278	0.0457964	0.620076	5.87836	50.0344	50.0299	50.0427	50.0345	50.0256	50.0438	0.944491	0.907766	1.02044	33.0581	32.4337	34.3577	0.0457957
2018-03-22 14:47:00	5	7	10	240.196	240.018	240.361	0.0456127	0.618543	5.87836	50.0308	50.0264	50.0349	50.0314	50.0244	50.0379	0.933299	0.881628	1.00862	33.0038	32.333	34.0448	0.0456148
2018-03-22 14:48:00	5	7	10	240.331	240.082	240.587	0.0455041	0.61711	5.87836	50.0259	50.0134	50.0349	50.024	50.0093	50.0376	0.974673	0.856329	1.0568	32.9499	32.2557	33.9385	0.0455038
2018-03-22 14:49:00	5	7	10	240.24	239.885	240.544	0.0454313	0.616737	5.87836	50.0195	50.0131	50.0248	50.0194	50.0097	50.029	0.944572	0.814683	1.05762	33.0505	32.48	34.4604	0.0454305
2018-03-22 14:50:00	5	7	10	240.152	239.577	240.469	0.0454136	0.61674	2.25432	50.0104	50.0009	50.0228	50.0101	49.998	50.0248	0.869819	0.718049	0.990077	32.8822	32.2328	34.0377	0.0454092
2018-03-22 14:51:00	5	7	10	240.412	239.883	240.615	0.0453782	0.615802	2.25432	50.0167	50.0057	50.0237	50.0151	50.0039	50.0273	0.855925	0.694557	0.970927	33.0089	32.3478	34.1838	0.0453723
2018-03-22 14:52:00	5	7	10	240.446	240.272	240.625	0.0453805	0.615779	2.25432	50.0234	50.0117	50.0299	50.0262	50.0191	50.0335	0.915346	0.746193	0.965824	33.0706	32.2692	34.569	0.0453802
2018-03-22 14:53:00	5	7	10	240.523	240.223	240.755	0.0453651	0.615924	2.25432	50.0364	50.0296	50.041	50.0379	50.0311	50.0438	0.954296	0.890773	1.01403	32.9551	32.3575	34.1574	0.0453667
2018-03-22 14:54:00	5	7	10	240.731	240.453	241.002	0.0452314	0.611772	2.25432	50.0383	50.0357	50.0408	50.0381	50.0328	50.0438	0.949812	0.846176	1.09141	33.0075	31.3316	34.0014	0.0452248
2018-03-22 14:55:00	5	7	10	240.768	240.465	241.022	0.0451718	0.61215	2.25432	50.0303	50.0227	50.038	50.028	50.0205	50.0367	0.883747	0.814493	1.00806	32.9677	31.4729	34.572	0.0451678
2018-03-22 14:56:00	5	7	10	240.705	240.313	241.245	0.0451952	0.611542	2.25432	50.017	50.0118	50.0237	50.0166	50.0097	50.0326	0.904061	0.833074	1.04717	33.2503	31.4676	34.7946	0.0451942
2018-03-22 14:57:00	5	7	10	241.029	240.779	241.361	0.0452105	0.613183	2.25432	50.0313	50.0218	50.0391	50.0332	50.026	50.0428	0.868464	0.808349	0.929046	33.117	32.4262	34.2483	0.0452076
2018-03-22 14:58:00	5	7	10	241.146	240.877	241.427	0.045192	0.612589	2.25432	50.0363	50.0279	50.0443	50.0353	50.0264	50.0474	0.898362	0.843118	0.967829	33.0557	32.4433	34.137	0.0451895
2018-03-22 14:59:00	5	7	10	240.928	240.715	241.112	0.0451682	0.612476	2.25432	50.0369	50.0279	50.0443	50.0386	50.0279	50.0465	0.911512	0.869644	0.955341	33.1823	32.4775	34.4962	0.0451669
2018-03-22 15:00:00	1	7	8	240.977	240.749	241.182	0.0451514	0.612208	0.0724639	50.038	50.0355	50.0444	50.039	50.0334	50.0476	0.894492	0.852196	0.949555	33.2079	32.541	34.7061	0.0451472
2018-03-22 15:01:00	1	7	8	225.531	197.268	240.989	1.07797	0.71889	0.0724639	50.0159	50.0071	50.0444	50.0101	49.9805	50.0458	3.37213	0.891474	4.95652	5.91504	2.07749	35.4289	1.07846
2018-03-22 15:02:00	1	7	8	224.582	223.268	228.315	0.96952	0.699463	0.0724639	50.007	50.0067	50.0073	50.0072	49.9862	50.0429	3.54277	3.24768	4.93189	4.39783	2.20022	14.8594	0.969933
2018-03-22 15:03:00	1	7	8	224.607	223.161	228.29	0.968236	0.69896	0.0724639	50.0071	50.0071	50.0073	50.0072	49.9829	50.0448	3.54501	3.13431	4.92103	4.42331	2.22357	16.4419	0.96864
2018-03-22 15:04:00	1	7	8	224.574	223.331	228.197	0.967111	0.699157	0.0724639	50.007	50.007	50.0073	50.0072	49.9853	50.0423	3.53047	3.27775	4.85327	4.40061	2.16777	16.2814	0.967524
2018-03-22 15:05:00	1	7	8	224.547	223.246	228.299	0.966987	0.699445	0.0724639	50.0072	50.0071	50.0074	50.0072	49.9851	50.0456	3.51223	3.2237	4.87578	4.36728	2.22995	14.8667	0.967399
2018-03-22 15:06:00	1	7	8	224.555	223.207	228.325	0.966261	0.699268	0.0724639	50.0071	50.0071	50.0074	50.0072	49.9811	50.0436	3.49179	3.29126	4.87064	4.36452	2.21165	17.0336	0.966681
2018-03-22 15:07:00	1	7	8	224.589	222.986	228.301	0.96575	0.698946	0.0724639	50.0069	50.0066	50.0073	50.0071	49.984	50.0442	3.50054	3.29086	4.85751	4.38324	2.22078	15.3897	0.966159
2018-03-22 15:08:00	1	7	8	224.623	223.108	228.429	0.968132	0.699575	0.0724639	50.0071	50.0071	50.0077	50.0073	49.9825	50.0443	3.52006	3.06396	4.82241	4.4048	2.20986	15.0014	0.968538
2018-03-22 15:09:00	1	7	8	224.615	223.272	227.954	0.967497	0.699435	0.0724639	50.0071	50.0069	50.0075	50.0072	49.9839	50.0453	3.52492	3.24362	4.80615	4.41263	2.17848	19.3455	0.967906
2018-03-22 15:10:00	1	7	8	224.559	223.081	228.448	0.966991	0.699821	5.58382	50.007	50.007	50.0073	50.0072	49.9808	50.0465	3.50987	3.1869	4.815	4.40564	2.18944	16.8582	0.967413
2018-03-22 15:11:00	1	7	8	224.548	223.231	228.52	0.967597	0.700376	5.58382	50.0072	50.0071	50.0075	50.0073	49.989	50.0476	3.4981	3.25122	4.81487	4.37394	2.20259	14.8961	0.96801
2018-03-22 15:12:00	1	7	8	224.584	223.298	228.657	0.96791	0.700316	5.58382	50.0071	50.0071	50.0073	50.0072	49.981	50.0454	3.48118	3.17356	4.81352	4.34776	2.22368	14.9361	0.968317
2018-03-22 15:13:00	1	7	8	234.474	223.394	241.003	0.0769608	0.655449	5.58382	49.9978	49.9799	50.0334	49.9954	49.9355	50.7639	1.32479	0.826238	4.23801	31.8711	2.28363	51.6529	0.077053
2018-03-22 15:14:00	1	7	8	238.992	238.731	239.311	0.0468294	0.628994	5.58382	49.9932	49.9878	49.9978	49.994	49.9855	50.0012	0.869115	0.79216	0.926028	33.0989	32.5456	34.1285	0.0468314
2018-03-22 15:15:00	1	7	8	239.292	239.01	239.538	0.0465723	0.625268	5.58382	49.9946	49.9838	50.0085	49.9962	49.9802	50.0116	0.886734	0.803429	1.03892	33.1084	31.7357	34.5268	0.0465738
2018-03-22 15:16:00	1	7	8	239.699	239.234	240.16	0.0463461	0.622327	5.58382	49.9916	49.972	50.0077	49.9857	49.9692	50.0067	0.90322	0.790534	1.06149	33.1903	31.5361	34.4904	0.0463426
2018-03-22 15:17:00	1	7	8	239.947	239.779	240.141	0.04614	0.619482	5.58382	49.9834	49.972	49.9992	49.9874	49.9694	50.0021	0.9005	0.806219	1.06605	33.4254	31.9094	34.9103	0.0461358
2018-03-22 15:18:00	1	7	8	239.856	239.52	240.137	0.0459252	0.620961	5.58382	49.9982	49.9915	50.0173	50.0015	49.9863	50.0252	0.881664	0.769743	0.976538	33.2191	32.4499	34.5769	0.0459246
2018-03-22 15:19:00	1	7	8	240.331	239.899	240.769	0.0458059	0.618596	5.58382	50.0098	49.9912	50.0236	50.0066	49.9879	50.027	0.937957	0.830097	1.01347	33.2721	32.5388	34.3372	0.045805
2018-03-22 15:20:00	1	7	8	240.275	240.02	240.657	0.0456909	0.617995	1.8381	49.9927	49.9847	49.9976	49.9925	49.9821	50.0027	0.979729	0.880951	1.16362	33.1895	31.3889	34.503	0.0456908
2018-03-22 15:21:00	1	7	8	240.406	240.211	240.616	0.0456246	0.615821	1.8381	49.9909	49.9843	49.9979	49.9905	49.9796	50.0042	1.01157	0.913915	1.15095	32.9558	31.3308	34.5927	0.0456226
2018-03-22 15:22:00	1	7	8	240.436	240.282	240.601	0.0455391	0.615612	1.8381	49.9993	49.9931	50.0168	50.0033	49.9927	50.0192	0.998273	0.914202	1.14601	33.05	31.4886	35.0378	0.0455354
2018-03-22 15:23:00	1	7	8	240.758	240.389	241.079	0.0454804	0.614178	1.8381	50.0036	49.9971	50.0168	50.0027	49.9928	50.015	1.00209	0.918279	1.12871	32.9036	31.4275	34.1189	0.0454766
2018-03-22 15:24:00	1	7	8	240.923	240.75	241.206	0.0454107	0.613834	1.8381	50.007	50	50.013	50.0058	49.9974	50.0188	1.00211	0.941253	1.13598	33.0034	31.5395	34.338	0.0454034
2018-03-22 15:25:00	1	7	8	240.718	240.545	240.899	0.0453962	0.615001	1.8381	49.9968	49.9903	50.0061	49.995	49.9871	50.0098	1.01722	0.971515	1.08209	33.2901	32.602	34.6129	0.0453873
2018-03-22 15:26:00	1	7	8	240.93	240.279	241.217	0.0453691	0.612673	1.8381	49.9927	49.9842	50.0132	49.996	49.9802	50.0191	1.0113	0.920189	1.16309	33.2702	31.3987	34.7329	0.0453561
2018-03-22 15:27:00	1	7	8	240.816	240.629	240.987	0.0453434	0.612919	1.8381	50.0033	49.9873	50.0216	49.9995	49.9831	50.0242	0.994425	0.91664	1.12351	33.306	31.632	34.7056	0.0453355
2018-03-22 15:28:00	1	7	8	240.736	240.558	240.946	0.0453241	0.612467	1.8381	49.9844	49.9802	49.9951	49.9855	49.9774	49.999	0.986819	0.879882	1.12185	33.222	31.4246	35.1052	0.0453174
2018-03-22 15:29:00	1	7	8	240.563	240.149	241.042	0.0453119	0.61273	1.8381	50.0026	49.9951	50.0086	50.005	49.9973	50.0119	0.999735	0.911285	1.17515	33.3941	31.6942	35.005	0.0452976
2018-03-22 15:30:00	1	7	9	240.485	240.164	240.669	0.0451368	0.610959	0.080097	49.9957	49.9842	50.0086	49.9956	49.979	50.0109	1.0072	0.930269	1.16646	33.6876	31.9713	35.251	0.0451188
2018-03-22 15:31:00	1	7	9	225.428	206.611	240.76	0.955473	0.684905	0.080097	50.0078	50.0071	50.0096	50.0078	49.9797	50.0606	3.56869	0.9927	5.4856	6.79589	2.95313	34.3025	0.956175
2018-03-22 15:32:00	1	7	9	224.578	223.334	228.053	0.858993	0.663355	0.080097	50.007	50.0071	50.0073	50.0072	49.9807	50.0466	3.71789	3.38747	5.40379	5.41337	3.20701	15.8025	0.85964
2018-03-22 15:33:00	1	7	9	224.531	223.234	227.22	0.856903	0.663155	0.080097	50.0072	50.0071	50.0076	50.0073	49.9892	50.0473	3.69397	3.40762	5.43263	5.4346	3.15425	16.4488	0.857575
2018-03-22 15:34:00	1	7	9	224.586	223.354	228.159	0.855193	0.66278	0.080097	50.0071	50.007	50.0075	50.0072	49.988	50.0456	3.70528	3.44157	5.42872	5.39617	3.19516	15.7764	0.855841
2018-03-22 15:35:00	1	7	9	224.603	223.125	227.905	0.856189	0.662697	0.080097	50.007	50.0071	50.0073	50.0072	49.9797	50.0469	3.71912	3.4267	5.41702	5.50681	3.18746	16.0739	0.856838
2018-03-22 15:36:00	1	7	9	224.61	223.393	228.417	0.854195	0.661956	0.080097	50.0071	50.0072	50.0072	50.0072	49.9819	50.0468	3.72162	3.21841	5.37364	5.51412	3.24415	16.6868	0.854839
2018-03-22 15:37:00	1	7	9	224.598	223.493	228.001	0.854051	0.661754	0.080097	50.0072	50.0072	50.0075	50.0073	49.9964	50.0468	3.70558	3.41805	5.36055	5.53375	3.22316	16.8447	0.85472
2018-03-22 15:38:00	1	7	9	224.57	223.177	228.327	0.85298	0.662041	0.080097	50.0073	50.0071	50.0076	50.0073	49.9856	50.0474	3.69318	3.44183	5.38065	5.46376	3.24724	15.8134	0.853629
2018-03-22 15:39:00	1	7	9	224.534	223.328	228.284	0.85233	0.661961	0.080097	50.007	50.0069	50.0073	50.0072	49.9834	50.0476	3.67623	3.41411	5.37199	5.46746	3.21052	18.2018	0.852997
2018-03-22 15:40:00	1	7	9	224.544	223.311	228.387	0.849388	0.661184	5.61412	50.0072	50.0072	50.0076	50.0073	49.9839	50.0472	3.67329	3.26344	5.35567	5.40099	3.19324	15.7874	0.85003
2018-03-22 15:41:00	1	7	9	224.562	223.282	228.501	0.850162	0.661165	5.61412	50.0071	50.0071	50.0073	50.0072	49.979	50.0445	3.67446	3.43789	5.36877	5.4686	3.23548	15.8234	0.850807
2018-03-22 15:42:00	1	7	9	224.662	223.189	228.438	0.850483	0.660394	5.61412	50.0072	50.0071	50.0075	50.0073	49.983	50.0478	3.70261	3.35846	5.35903	5.50994	3.25446	15.8883	0.851102
2018-03-22 15:43:00	1	7	9	234.331	223.779	240.994	0.0707074	0.634732	5.61412	50.005	49.9653	50.0168	50.0062	49.1187	50.0556	1.36467	0.808666	3.58182	32.1681	3.40407	50.8526	0.070805
2018-03-22 15:44:00	1	7	9	239.394	238.841	239.712	0.0467425	0.62582	5.61412	50.0193	50.0101	50.029	50.0204	50.0069	50.0332	0.892864	0.768864	1.03407	33.3902	31.9905	35.4333	0.0467343
2018-03-22 15:45:00	1	7	9	239.621	239.358	239.894	0.0464721	0.62421	5.61412	50.0303	50.0212	50.0396	50.0309	50.0199	50.0437	0.847988	0.672916	0.945006	33.6658	32.9039	35.294	0.0464657
2018-03-22 15:46:00	1	7	9	239.798	239.573	239.972	0.0462428	0.622318	5.61412	50.0137	50.0031	50.0243	50.0122	50.0004	50.0269	0.885914	0.685658	0.975586	33.6104	32.9786	34.9497	0.0462373
2018-03-22 15:47:00	1	7	9	239.973	239.735	240.187	0.0460134	0.62081	5.61412	50.0014	49.9865	50.0154	50.0001	49.9829	50.0139	0.930512	0.819338	0.994481	33.6966	33.0193	35.0465	0.0460101
2018-03-22 15:48:00	1	7	9	240.208	240.01	240.427	0.0458721	0.618627	5.61412	50.0138	50.006	50.022	50.015	50.0027	50.0257	0.892648	0.721921	0.957213	33.6843	33.0953	35.0325	0.0458674
2018-03-22 15:49:00	1	7	9	240.451	240.075	240.672	0.0457087	0.6176	5.61412	50.0201	50.0149	50.0238	50.0203	50.0133	50.0258	0.922169	0.827384	0.987147	33.2813	32.4697	34.5405	0.0457025
2018-03-22 15:50:00	1	7	9	240.647	240.457	240.879	0.0456437	0.61723	1.92592	50.0229	50.0172	50.0278	50.0239	50.015	50.0299	0.928872	0.774776	0.970477	33.0874	32.5259	34.4441	0.0456357
2018-03-22 15:51:00	1	7	9	240.753	240.491	241.009	0.0455494	0.61568	1.92592	50.019	50.0148	50.0233	50.0176	50.0095	50.0238	0.95883	0.907802	1.01339	33.3013	32.7384	34.5947	0.0455422
2018-03-22 15:52:00	1	7	9	240.613	240.421	240.808	0.0455158	0.615971	1.92592	50.0106	50.0044	50.0157	50.0092	50.002	50.0176	0.907758	0.846608	0.97045	33.3839	32.8041	34.716	0.0455091
2018-03-22 15:53:00	1	7	9	240.676	240.482	240.895	0.0454492	0.615414	1.92592	50.0086	50.0009	50.0159	50.0091	49.9959	50.0188	0.911522	0.831607	0.977306	33.3984	32.786	34.672	0.0454414
2018-03-22 15:54:00	1	7	9	240.676	240.48	240.9	0.0454285	0.613329	1.92592	50.0067	50.0006	50.0137	50.0071	49.9983	50.0176	0.909617	0.843813	1.06683	33.1281	31.25	34.692	0.0454203
2018-03-22 15:55:00	1	7	9	240.786	240.14	241.077	0.0453859	0.613252	1.92592	50.0104	50.0046	50.0137	50.0105	50.0015	50.0164	0.935316	0.856158	1.07157	33.2354	31.5612	34.5823	0.0453771
2018-03-22 15:56:00	1	7	9	240.954	240.792	241.1	0.0453784	0.613065	1.92592	50.0111	50.0005	50.0164	50.0096	49.9975	50.0199	0.954773	0.889763	1.08039	33.2231	31.6155	34.8101	0.0453708
2018-03-22 15:57:00	1	7	9	240.931	240.773	241.092	0.0453387	0.611393	1.92592	50.0107	50.0055	50.0136	50.012	50.006	50.0171	0.94084	0.863263	1.09144	33.0616	31.5308	34.9811	0.0453321
2018-03-22 15:58:00	1	7	9	241.025	240.733	241.393	0.0452867	0.61242	1.92592	50.0158	50.0105	50.0257	50.0177	50.0056	50.0293	0.907783	0.861504	1.03639	33.1182	31.4026	35.5768	0.0452774
2018-03-22 15:59:00	1	7	9	241.318	241.037	241.524	0.0451688	0.611644	1.92592	50.0262	50.0147	50.0305	50.0245	50.0119	50.0327	0.911599	0.84838	0.962159	33.2749	32.7925	34.4844	0.0451522
2018-03-22 16:00:00	1	7	10	241.652	241.426	241.891	0.0451843	0.61105	0.0690231	50.0231	50.0147	50.0314	50.0258	50.0133	50.0325	0.977089	0.920647	1.03169	33.2234	32.7408	34.39	0.045167
2018-03-22 16:01:00	1	7	10	225.684	193.132	241.851	0.914773	0.67776	0.0690231	50.0128	50.0072	50.0314	50.0092	49.9837	50.0668	3.41806	0.977917	5.65248	8.17888	4.45218	45.6632	0.915787
2018-03-22 16:02:00	1	7	10	224.594	223.11	228.149	0.823139	0.654228	0.0690231	50.007	50.0071	50.0073	50.0072	49.9793	50.0479	3.59521	3.11753	5.60927	6.7517	4.63981	19.1683	0.824162
2018-03-22 16:03:00	1	7	10	224.585	223.299	228.169	0.825185	0.655987	0.0690231	50.007	50.0071	50.0073	50.0072	49.9814	50.0484	3.57557	3.24753	5.53243	6.69742	4.65027	18.4688	0.826197
2018-03-22 16:04:00	1	7	10	224.6	223.356	228.045	0.82515	0.656277	0.0690231	50.0072	50.0071	50.0076	50.0073	49.993	50.0441	3.56966	3.27165	5.54464	6.69977	4.66411	16.703	0.826173
2018-03-22 16:05:00	1	7	10	224.595	223.458	228.066	0.826454	0.656679	0.0690231	50.0072	50.0068	50.008	50.0073	49.9842	50.0444	3.59505	3.24073	5.51015	6.70461	4.621	20.8212	0.827491
2018-03-22 16:06:00	1	7	10	224.634	222.905	227.802	0.824718	0.655508	0.0690231	50.0071	50.0071	50.0073	50.0072	49.9819	50.0466	3.62976	3.25018	5.51365	6.71732	4.58179	18.1281	0.825749
2018-03-22 16:07:00	1	7	10	224.67	223.312	228.39	0.823631	0.655225	0.0690231	50.007	50.0069	50.0073	50.0072	49.9848	50.0436	3.63464	3.21858	5.49875	6.69801	4.69487	16.7837	0.82462
2018-03-22 16:08:00	1	7	10	224.673	223.59	228.105	0.822908	0.654831	0.0690231	50.0073	50.0071	50.0075	50.0072	49.9897	50.0441	3.62357	3.26367	5.44991	6.73559	4.735	16.6732	0.823902
2018-03-22 16:09:00	1	7	10	224.666	223.334	228.193	0.821571	0.654306	0.0690231	50.0071	50.0071	50.0073	50.0072	49.9827	50.0447	3.61637	3.26577	5.3997	6.72792	4.7111	16.6633	0.822554
2018-03-22 16:10:00	1	7	10	224.643	223.615	228.028	0.820639	0.654156	5.43814	50.0072	50.0072	50.0076	50.0073	49.9932	50.0471	3.6031	3.35388	5.42844	6.75692	4.63469	16.7222	0.821643
2018-03-22 16:11:00	1	7	10	224.624	223.274	228.406	0.821671	0.654556	5.43814	50.007	50.0071	50.0073	50.0072	49.9787	50.0465	3.60648	3.14906	5.41351	6.75712	4.76258	16.6237	0.822667
2018-03-22 16:12:00	1	7	10	224.595	223.686	228.118	0.820656	0.654212	5.43814	50.0071	50.0071	50.0073	50.0072	49.9768	50.049	3.61466	3.3645	5.4121	6.78502	4.70458	16.9119	0.821679
2018-03-22 16:13:00	1	7	10	234.595	223.562	241.136	0.0704369	0.632965	5.43814	50.0151	50.0072	50.0249	50.0181	49.9106	50.4741	1.36326	0.801623	3.50047	32.0964	4.83689	50.9086	0.0705522
2018-03-22 16:14:00	1	7	10	239.326	238.968	239.706	0.0467396	0.627133	5.43814	50.0177	49.9962	50.0249	50.0132	49.9901	50.0238	0.91941	0.781004	1.00201	33.3046	32.7164	34.4825	0.046733
2018-03-22 16:15:00	1	7	10	239.698	239.459	239.995	0.0464498	0.62476	5.43814	49.9925	49.9901	49.9962	49.9916	49.9864	50.0002	0.904346	0.766973	1.01383	33.3359	32.8087	34.4936	0.0464389
2018-03-22 16:16:00	1	7	10	239.962	239.627	240.383	0.046219	0.62247	5.43814	49.996	49.9894	50.0071	49.9986	49.9874	50.0094	0.907004	0.705679	0.996998	33.388	32.6891	34.6293	0.0462089
2018-03-22 16:17:00	1	7	10	240.19	239.987	240.334	0.0459662	0.619553	5.43814	50.0006	49.9962	50.0055	49.9993	49.9879	50.006	0.927373	0.70362	0.991333	33.7194	32.8609	35.0839	0.0459582
2018-03-22 16:18:00	1	7	10	240.512	240.267	240.709	0.045813	0.618199	5.43814	49.9873	49.9828	49.9962	49.9872	49.9789	49.9974	0.93806	0.760578	0.999712	33.4927	32.77	34.9055	0.045807
2018-03-22 16:19:00	1	7	10	240.501	240.232	240.779	0.0456761	0.617722	5.43814	49.9984	49.9881	50.0089	49.9972	49.9847	50.0107	0.955842	0.837914	1.02274	33.3523	32.7446	34.7604	0.0456703
2018-03-22 16:20:00	1	7	10	240.602	240.476	240.742	0.0455978	0.617118	1.87733	49.9918	49.9874	49.9988	49.9916	49.9845	50.0028	0.94033	0.877291	1.00043	33.2332	32.7002	34.4744	0.0455938
2018-03-22 16:21:00	1	7	10	240.633	240.371	240.844	0.0455211	0.616458	1.87733	49.9891	49.9845	50.0042	49.9918	49.9808	50.0101	0.946788	0.897521	1.00252	33.3516	32.8263	34.497	0.045517
2018-03-22 16:22:00	1	7	10	240.556	240.387	240.696	0.0454507	0.615912	1.87733	49.9959	49.9902	50.0042	49.9939	49.9872	50.0073	0.959246	0.900836	1.01193	33.4901	32.9741	34.7323	0.0454466
2018-03-22 16:23:00	1	7	10	240.646	240.386	240.855	0.0453851	0.614969	1.87733	50.0015	49.989	50.0182	50.0057	49.9873	50.0198	0.958832	0.891669	1.03548	33.4644	32.9855	34.8815	0.0453781
2018-03-22 16:24:00	1	7	10	240.779	240.573	240.924	0.0453522	0.615145	1.87733	50.0032	49.9932	50.0182	49.9992	49.9884	50.0155	1.01259	0.954368	1.05431	33.308	32.7771	34.5161	0.0453427
2018-03-22 16:25:00	1	7	10	240.87	240.09	241.084	0.0453257	0.614444	1.87733	49.9952	49.9857	50.0142	49.9985	49.9802	50.0193	0.988878	0.901867	1.07321	33.2659	32.6024	34.3617	0.0453147
2018-03-22 16:26:00	1	7	10	240.938	240.698	241.089	0.0453076	0.614002	1.87733	50.0098	49.997	50.0223	50.0087	49.9929	50.0234	0.983455	0.925045	1.04496	33.2499	32.6012	34.4402	0.0452987
2018-03-22 16:27:00	1	7	10	240.754	240.547	241.024	0.0452694	0.611944	1.87733	50.0082	49.9896	50.0186	50.0051	49.9842	50.023	0.975531	0.885011	1.11185	33.2422	31.6611	34.6117	0.0452605
2018-03-22 16:28:00	1	7	10	240.827	240.638	241.046	0.0452165	0.611194	1.87733	49.9877	49.9825	49.992	49.9874	49.9773	49.9946	1.02591	0.961615	1.17622	33.3697	31.4951	35.1095	0.0452039
2018-03-22 16:29:00	1	7	10	240.966	240.664	241.278	0.0451287	0.611118	1.87733	49.9922	49.9881	49.9977	49.9931	49.9848	50.0002	1.01148	0.931659	1.15574	33.2596	31.6224	35.2417	0.0451142
2018-03-22 16:30:00	4	7	8	241.021	240.833	241.165	0.0451027	0.612148	0.0999018	50.0052	49.9936	50.0199	50.007	49.9922	50.022	1.00144	0.934771	1.06414	33.2219	32.6915	34.3688	0.0450901
2018-03-22 16:31:00	4	7	8	227.237	215.749	241.116	0.626001	0.887215	0.0999018	50.006	50.0033	50.0078	50.0066	49.9768	50.0448	3.52385	1.04071	6.20809	8.80497	2.41577	34.408	0.626004
2018-03-22 16:32:00	4	7	8	226.336	224.825	229.16	0.636156	0.894171	0.0999018	50.0071	50.0065	50.0073	50.0071	49.9876	50.0282	3.66929	3.18936	6.14318	7.75524	4.14698	29.3398	0.63612
2018-03-22 16:33:00	4	7	8	226.306	224.444	229.184	0.62393	0.891246	0.0999018	50.007	50.0071	50.0073	50.0072	49.9788	50.045	3.64621	3.11961	6.14654	7.6745	4.01599	32.8969	0.623938
2018-03-22 16:34:00	4	7	8	226.297	224.766	229.379	0.629107	0.892391	0.0999018	50.0073	50.0071	50.0073	50.0072	49.985	50.0454	3.63632	3.20385	6.13677	7.75915	4.45847	32.5079	0.629105
2018-03-22 16:35:00	4	7	8	226.331	224.305	228.921	0.633398	0.89423	0.0999018	50.0071	50.0067	50.0072	50.0071	49.9796	50.0267	3.62974	3.20722	6.08107	7.70293	4.44266	29.9038	0.633378
2018-03-22 16:36:00	4	7	8	226.336	224.385	229.454	0.637095	0.895313	0.0999018	50.007	50.0066	50.0073	50.0071	49.9752	50.0385	3.63737	3.16253	6.06819	7.82878	4.18756	26.0889	0.637062
2018-03-22 16:37:00	4	7	8	226.356	224.647	229.353	0.636539	0.896246	0.0999018	50.0071	50.0064	50.0073	50.0071	49.9858	50.0256	3.64041	3.15941	6.08705	7.81849	4.12463	25.6033	0.636491
2018-03-22 16:38:00	4	7	8	226.351	224.507	229.349	0.638206	0.895791	0.0999018	50.0071	50.0069	50.0073	50.0072	49.9813	50.026	3.64936	3.23163	6.08777	7.90996	4.66447	27.0102	0.638161
2018-03-22 16:39:00	4	7	8	226.366	224.531	229.691	0.637249	0.896366	0.0999018	50.0071	50.0068	50.0072	50.0071	49.9811	50.0267	3.65255	3.22446	6.10079	7.87844	4.71287	25.5954	0.637193
2018-03-22 16:40:00	4	7	8	226.359	224.493	229.513	0.636257	0.894957	3.67593	50.0071	50.0068	50.0076	50.0072	49.9839	50.0393	3.64395	3.2111	6.10442	7.93496	4.70253	27.2668	0.636214
2018-03-22 16:41:00	4	7	8	226.338	224.251	228.805	0.636615	0.896098	3.67593	50.0071	50.007	50.0073	50.0072	49.9818	50.0311	3.63332	3.18454	6.07353	7.85993	4.54866	30.951	0.636576
2018-03-22 16:42:00	4	7	8	226.343	224.167	229.518	0.636026	0.896235	3.67593	50.0072	50.0071	50.0074	50.0072	49.9783	50.0311	3.62257	3.22237	6.05056	7.85429	4.66235	25.8283	0.635981
2018-03-22 16:43:00	4	7	8	234.813	223.497	241.414	0.0642265	0.700546	3.67593	50.0002	49.979	50.0443	49.997	49.9342	50.8528	1.42079	0.843487	5.06344	31.8475	4.77497	54.7762	0.064299
2018-03-22 16:44:00	4	7	8	239.571	239.389	239.862	0.0466006	0.625784	3.67593	49.9885	49.9808	49.9957	49.9877	49.9787	49.9998	0.958049	0.8043	1.05258	33.5726	33.0049	34.7745	0.0465917
2018-03-22 16:45:00	4	7	8	239.886	239.545	240.118	0.046271	0.622598	3.67593	49.9843	49.9808	49.9876	49.9838	49.9774	49.9907	0.974293	0.917949	1.02714	33.5511	33.0008	34.6567	0.0462608
2018-03-22 16:46:00	4	7	8	240.12	239.797	240.317	0.0459524	0.62019	3.67593	49.9753	49.9646	49.9837	49.9727	49.9603	49.9861	0.937559	0.801315	1.00996	33.561	32.9866	34.8703	0.0459416
2018-03-22 16:47:00	4	7	8	240.516	240.272	240.747	0.0457566	0.617564	3.67593	49.9759	49.9646	49.9828	49.9787	49.9682	49.9854	0.953368	0.837003	1.03765	33.5174	32.9221	34.7653	0.045744
2018-03-22 16:48:00	4	7	8	240.635	240.311	240.832	0.0456321	0.616785	3.67593	49.99	49.9813	50	49.9913	49.98	50.005	0.992254	0.863852	1.07203	33.4767	32.7383	35.1467	0.0456206
2018-03-22 16:49:00	4	7	8	240.356	240.031	240.559	0.0455365	0.616082	3.67593	49.9859	49.9824	49.9897	49.9855	49.9801	49.9922	0.999165	0.931201	1.06483	33.9547	33.0939	35.1825	0.0455266
2018-03-22 16:50:00	4	7	8	240.317	239.989	240.57	0.0454453	0.615945	1.86298	49.9826	49.9727	49.9896	49.9825	49.9697	49.9951	0.964355	0.90925	1.00747	33.7143	33.1358	34.9393	0.0454342
2018-03-22 16:51:00	4	7	8	240.412	240.173	240.62	0.0454236	0.613019	1.86298	49.989	49.9821	49.9937	49.9882	49.9767	49.9968	1.01415	0.946915	1.18737	33.5631	31.7161	35.42	0.045413
2018-03-22 16:52:00	4	7	8	240.33	240.145	240.634	0.0453799	0.614537	1.86298	49.9886	49.9813	49.9951	49.9907	49.9772	49.9991	1.02456	0.970864	1.18537	33.8583	31.889	35.6592	0.0453692
2018-03-22 16:53:00	4	7	8	240.473	239.877	240.881	0.0452788	0.614039	1.86298	49.9957	49.9855	50.0069	49.9968	49.9804	50.0117	1.01183	0.959339	1.0696	33.8364	33.1109	35.4801	0.0452671
2018-03-22 16:54:00	4	7	8	240.778	240.568	240.962	0.0451498	0.611861	1.86298	50.006	49.9987	50.0151	50.0057	49.9957	50.0182	1.0154	0.912991	1.09126	33.8698	33.2291	35.0474	0.045134
2018-03-22 16:55:00	4	7	8	240.983	240.753	241.216	0.0451418	0.611835	1.86298	49.9975	49.9922	50.0078	49.999	49.9876	50.0107	0.998409	0.951521	1.06092	33.7603	32.8481	35.2793	0.0451258
2018-03-22 16:56:00	4	7	8	241.182	240.966	241.371	0.0451352	0.611966	1.86298	50.0037	49.9957	50.0144	50.0048	49.9925	50.0177	1.04692	0.979542	1.11031	33.2726	32.774	34.5658	0.045118
2018-03-22 16:57:00	4	7	8	241.309	241.167	241.451	0.045137	0.611387	1.86298	50.0138	50.0023	50.0228	50.013	49.9984	50.0246	1.02208	0.941761	1.09254	33.2003	32.6707	34.4327	0.0451193
2018-03-22 16:58:00	4	7	8	241.171	240.96	241.483	0.0451039	0.611793	1.86298	50.0203	50.0097	50.0282	50.0223	50.0124	50.0307	1.01773	0.959444	1.06572	33.2941	32.6749	34.5891	0.0450873
2018-03-22 16:59:00	4	7	8	240.689	240.308	241.077	0.0451072	0.612431	1.86298	50.0182	50.0141	50.0213	50.0174	50.012	50.0252	1.00211	0.952772	1.04675	33.3405	32.7761	34.5655	0.0450931
2018-03-22 17:00:00	4	7	9	240.58	240.258	240.814	0.045124	0.613	0.0832231	50.019	50.0146	50.0262	50.0189	50.0123	50.0286	0.999894	0.94537	1.05033	33.4022	32.5315	34.7204	0.0451087
2018-03-22 17:01:00	4	7	9	226.76	214.035	240.619	0.501562	0.85878	0.0832231	50.0092	50.0071	50.0165	50.0079	49.9837	50.027	3.54385	1.00732	6.59225	10.2825	4.60862	52.8863	0.501767
2018-03-22 17:02:00	4	7	9	226.032	224.358	228.943	0.510997	0.867099	0.0832231	50.0071	50.0069	50.0072	50.0071	49.9766	50.0283	3.67892	3.12114	6.58876	9.03813	5.08998	30.9352	0.511202
2018-03-22 17:03:00	4	7	9	226.041	224.357	229.42	0.513953	0.867108	0.0832231	50.007	50.0071	50.0073	50.0072	49.979	50.0259	3.69007	3.23339	6.62489	9.21162	5.58994	37.0319	0.514129
2018-03-22 17:04:00	4	7	9	226.033	224.133	229.189	0.516261	0.86834	0.0832231	50.0069	50.0061	50.0073	50.007	49.9777	50.0246	3.68381	3.1288	6.55639	9.26667	5.33846	36.5307	0.516424
2018-03-22 17:05:00	4	7	9	226.047	224.5	229.348	0.517841	0.86998	0.0832231	50.0071	50.0071	50.0073	50.0071	49.9827	50.0257	3.67322	3.15227	6.51923	9.22215	5.68923	34.6183	0.517993
2018-03-22 17:06:00	4	7	9	226.068	224.362	229.241	0.517415	0.870295	0.0832231	50.007	50.0069	50.0073	50.0071	49.9804	50.0219	3.66564	3.11426	6.49996	9.14949	5.53575	30.2954	0.517544
2018-03-22 17:07:00	4	7	9	226.048	224.698	229.142	0.515914	0.870115	0.0832231	50.0072	50.0071	50.0073	50.0072	49.9863	50.0256	3.65227	3.03447	6.54991	9.14483	5.69217	30.4336	0.51605
2018-03-22 17:08:00	4	7	9	226.053	224.503	228.908	0.515758	0.870005	0.0832231	50.007	50.0068	50.0073	50.0071	49.9813	50.0286	3.64845	3.13743	6.56237	9.12015	5.57765	30.2749	0.515912
2018-03-22 17:09:00	4	7	9	226.03	224.723	229.328	0.514097	0.868743	0.0832231	50.0071	50.0071	50.0073	50.0072	49.9818	50.0293	3.63675	3.16318	6.53863	9.18543	5.66454	30.4925	0.514258
2018-03-22 17:10:00	4	7	9	226.03	224.425	229.18	0.510856	0.868479	4.10613	50.0071	50.0069	50.0074	50.0072	49.9773	50.0298	3.631	3.10653	6.53862	9.146	5.12328	32.5874	0.511025
2018-03-22 17:11:00	4	7	9	226.032	224.508	229.238	0.511636	0.868228	4.10613	50.0071	50.0072	50.0073	50.0072	49.9807	50.0435	3.63342	3.02958	6.55659	9.20939	5.73329	32.0439	0.511805
2018-03-22 17:12:00	4	7	9	226.045	224.628	229.07	0.509471	0.86656	4.10613	50.0071	50.007	50.0075	50.0072	49.9834	50.0386	3.63295	3.09205	6.54397	9.27341	5.67345	31.9386	0.509639
2018-03-22 17:13:00	4	7	9	234.311	223.424	240.562	0.060002	0.686393	4.10613	50.0119	49.9981	50.0431	50.0104	49.9477	50.7633	1.38141	0.770429	4.69146	32.0294	5.91756	49.3594	0.0600811
2018-03-22 17:14:00	4	7	9	238.994	238.79	239.213	0.046486	0.624732	4.10613	49.9969	49.9899	50.0021	49.9974	49.9867	50.0094	0.992265	0.902038	1.15468	33.4451	31.6312	34.9388	0.0464776
2018-03-22 17:15:00	4	7	9	239.168	238.77	239.544	0.0460897	0.622229	4.10613	50.0075	50.0014	50.0122	50.0088	50.0014	50.0152	0.966507	0.893404	1.08886	33.634	31.9565	34.857	0.0460854
2018-03-22 17:16:00	4	7	9	239.441	239.312	239.562	0.045839	0.62032	4.10613	50.0043	49.9904	50.0121	50.0022	49.9874	50.0157	0.94208	0.863926	0.989934	33.9189	33.1813	35.3828	0.0458371
2018-03-22 17:17:00	4	7	9	239.441	239.184	239.73	0.0456295	0.619039	4.10613	49.9966	49.9881	50.0061	49.9972	49.9841	50.0082	0.966748	0.873115	1.0293	33.9642	33.1005	35.5232	0.0456297
2018-03-22 17:18:00	4	7	9	239.466	239.199	239.7	0.0455266	0.61632	4.10613	50.0025	49.9983	50.0041	50.0022	49.9935	50.0092	0.966278	0.890884	1.14175	33.7491	31.6368	36.0265	0.0455271
2018-03-22 17:19:00	4	7	9	239.649	239.379	239.883	0.0454575	0.615466	4.10613	49.9897	49.98	50.0077	49.9912	49.9762	50.0109	0.99621	0.920672	1.14994	33.7825	32.0002	35.1974	0.0454584
2018-03-22 17:20:00	4	7	9	239.596	239.482	239.731	0.0453995	0.615375	1.95518	50.0042	49.9936	50.0109	50.002	49.9862	50.0131	0.973684	0.905562	1.11207	33.7979	31.7969	35.5053	0.0454008
2018-03-22 17:21:00	4	7	9	239.618	239.488	239.769	0.0453472	0.61694	1.95518	49.9944	49.9924	49.9994	49.9948	49.9901	50.0017	0.986355	0.922768	1.04943	33.7135	32.9875	35.3112	0.0453451
2018-03-22 17:22:00	4	7	9	239.655	238.799	239.878	0.0453971	0.61439	1.95518	49.9924	49.9872	49.9959	49.9922	49.9849	49.9988	0.998348	0.909361	1.18342	33.7586	31.7251	35.7941	0.0453903
2018-03-22 17:23:00	4	7	9	239.64	239.009	239.862	0.0453934	0.614535	1.95518	50.0005	49.9899	50.0128	50.0026	49.9864	50.0172	1.01101	0.93161	1.16504	33.847	31.8479	35.6219	0.0453969
2018-03-22 17:24:00	4	7	9	239.703	239.487	239.917	0.0453737	0.614454	1.95518	49.9981	49.9895	50.0073	49.9977	49.9865	50.008	1.01976	0.94629	1.15397	33.6338	31.7611	35.342	0.0453681
2018-03-22 17:25:00	4	7	9	239.653	239.488	239.788	0.0453295	0.616046	1.95518	49.9964	49.9924	50.0042	49.9958	49.9896	50.0063	1.00626	0.943542	1.17056	33.6974	31.908	34.8846	0.0453236
2018-03-22 17:26:00	4	7	9	239.724	239.42	240.011	0.0452036	0.613262	1.95518	49.9924	49.9773	50.0091	49.9903	49.9731	50.0124	1.00544	0.937986	1.15658	33.7324	31.8135	35.4477	0.0451904
2018-03-22 17:27:00	4	7	9	239.826	239.542	240.115	0.0451381	0.612082	1.95518	50.0121	49.9873	50.0212	50.0176	49.9977	50.0254	0.961825	0.848448	1.12182	33.7551	31.8009	35.3217	0.0451267
2018-03-22 17:28:00	4	7	9	239.981	239.794	240.293	0.0451517	0.612203	1.95518	50.013	50.0062	50.0267	50.0138	50.0028	50.0323	0.986424	0.896915	1.13236	33.8983	31.7707	35.7238	0.0451414
2018-03-22 17:29:00	4	7	9	239.987	239.695	240.19	0.0450423	0.61326	1.95518	50.0191	50.0089	50.0334	50.0203	50.0071	50.0368	0.979081	0.935181	1.09905	33.5677	31.8001	34.9161	0.0450319
2018-03-22 17:30:00	4	7	10	239.932	239.61	240.159	0.0450262	0.611303	0.107041	50.0283	50.0146	50.0334	50.0251	50.0106	50.0348	1.00334	0.9387	1.12211	33.459	31.6902	35.781	0.0450157
2018-03-22 17:31:00	4	7	10	227.152	213.622	240.129	0.473682	0.853333	0.107041	50.0094	50.0072	50.0146	50.0085	49.9824	50.0365	3.6164	1.01058	6.51235	13.7063	7.5069	42.4552	0.474075
2018-03-22 17:32:00	4	7	10	226.074	224.362	229.398	0.477291	0.861585	0.107041	50.007	50.007	50.0073	50.0072	49.9819	50.0252	3.79475	3.35016	6.43546	12.9376	9.25412	39.2913	0.477703
2018-03-22 17:33:00	4	7	10	226.144	224.526	229.399	0.489955	0.868451	0.107041	50.007	50.0071	50.0073	50.0072	49.9757	50.0342	3.77059	3.3158	6.47399	12.2726	8.75398	33.3683	0.490309
2018-03-22 17:34:00	4	7	10	226.222	224.345	229.662	0.497247	0.873373	0.107041	50.0071	50.0064	50.0074	50.0071	49.9774	50.0341	3.76618	3.20604	6.4871	12.0565	8.80227	33.0463	0.497514
2018-03-22 17:35:00	4	7	10	226.202	224.49	229.576	0.501002	0.874334	0.107041	50.0071	50.0066	50.0073	50.0071	49.9764	50.0367	3.7534	3.22923	6.45145	12.0176	8.5028	32.9898	0.50124
2018-03-22 17:36:00	4	7	10	226.201	224.349	229.715	0.498537	0.873898	0.107041	50.0069	50.0065	50.0073	50.0071	49.9769	50.031	3.73071	3.19851	6.44014	11.9312	8.5693	33.0792	0.498759
2018-03-22 17:37:00	4	7	10	226.188	224.195	229.317	0.492237	0.869858	0.107041	50.0072	50.0072	50.0076	50.0073	49.9795	50.04	3.72925	3.25675	6.44575	12.1557	8.67936	36.9378	0.492492
2018-03-22 17:38:00	4	7	10	226.15	224.177	229.457	0.487018	0.867376	0.107041	50.007	50.0068	50.0073	50.0071	49.9768	50.0265	3.72731	3.24793	6.39221	12.3444	8.83105	33.5449	0.487285
2018-03-22 17:39:00	4	7	10	226.127	224.502	229.353	0.48461	0.867324	0.107041	50.0072	50.0066	50.0074	50.0071	49.9827	50.0264	3.71314	3.22551	6.41076	12.3094	8.71181	33.3708	0.484892
2018-03-22 17:40:00	4	7	10	226.103	224.288	229.333	0.480937	0.866331	4.79038	50.0071	50.0064	50.0075	50.0072	49.9737	50.0296	3.69611	3.1743	6.40327	12.259	8.74201	33.6207	0.481219
2018-03-22 17:41:00	4	7	10	226.11	224.814	229.336	0.482022	0.865794	4.79038	50.007	50.0069	50.0072	50.0071	49.9852	50.0258	3.68648	3.21761	6.39233	12.2254	8.80958	34.0082	0.482309
2018-03-22 17:42:00	4	7	10	226.109	224.517	229.186	0.480271	0.865985	4.79038	50.007	50.0067	50.0073	50.0071	49.9804	50.0263	3.67101	3.12845	6.41948	12.0979	8.75755	33.6672	0.480562
2018-03-22 17:43:00	4	7	10	233.846	223.855	239.926	0.0622871	0.695015	4.79038	50.0002	49.988	50.0184	49.9969	49.9379	50.4125	1.36851	0.863652	3.32469	31.909	8.87946	48.3722	0.0623614
2018-03-22 17:44:00	4	7	10	238.335	237.999	238.61	0.0464308	0.627373	4.79038	49.9876	49.983	49.9923	49.9873	49.9797	49.9945	0.891496	0.794009	0.955013	33.9285	33.2817	35.0333	0.0464347
2018-03-22 17:45:00	4	7	10	238.694	238.464	238.935	0.0460814	0.624288	4.79038	49.9894	49.9821	50.0014	49.9916	49.9781	50.004	0.88463	0.79904	0.942422	33.9309	33.2875	34.976	0.046088
2018-03-22 17:46:00	4	7	10	238.999	238.75	239.187	0.0457823	0.621861	4.79038	49.9837	49.9726	49.9996	49.9808	49.9691	49.9981	0.883255	0.824753	0.945879	33.83	33.1859	35.0085	0.0457886
2018-03-22 17:47:00	4	7	10	239.227	238.905	239.452	0.0456586	0.617618	4.79038	49.9877	49.9729	50.0001	49.9863	49.9674	50.0026	0.900007	0.838172	1.05157	33.8098	32.0248	35.4394	0.0456578
2018-03-22 17:48:00	4	7	10	239.311	239.116	239.484	0.0455013	0.61715	4.79038	49.9824	49.9729	50.0041	49.9875	49.9744	50.0066	0.922442	0.862481	1.04289	34.3115	32.5101	35.7776	0.0455014
2018-03-22 17:49:00	4	7	10	239.423	239.223	239.656	0.045451	0.61762	4.79038	49.9884	49.9792	50.0041	49.9851	49.9755	50.0022	0.937512	0.88963	0.983413	34.2963	33.5719	35.4306	0.0454483
2018-03-22 17:50:00	4	7	10	239.602	239.455	239.798	0.0453047	0.616684	1.87525	49.9885	49.9839	50.0061	49.9921	49.9826	50.0138	0.91195	0.851446	0.965037	33.8399	33.2045	35.083	0.0453022
2018-03-22 17:51:00	4	7	10	239.534	239.359	239.7	0.0452785	0.616564	1.87525	50.0002	49.9915	50.0133	49.9977	49.9838	50.016	0.894589	0.819411	0.962104	33.9459	33.4286	35.0959	0.0452841
2018-03-22 17:52:00	4	7	10	239.418	238.595	239.634	0.0452479	0.616796	1.87525	49.9874	49.9847	49.997	49.9882	49.9795	50.0004	0.926253	0.884869	0.976904	34.0466	33.3882	35.2579	0.0452545
2018-03-22 17:53:00	4	7	10	239.33	239.133	239.589	0.0452306	0.617076	1.87525	49.9904	49.9843	49.997	49.9893	49.9825	49.9967	0.964665	0.927905	1.00176	33.9439	33.4698	35.2175	0.0452361
2018-03-22 17:54:00	4	7	10	239.462	239.274	239.648	0.0451792	0.616893	1.87525	49.9856	49.9746	50.0046	49.988	49.9724	50.0066	0.913514	0.845009	0.974704	33.5241	32.9298	34.6061	0.0451843
2018-03-22 17:55:00	4	7	10	239.609	239.331	239.836	0.0450556	0.615097	1.87525	50.0018	49.9981	50.0096	50.0027	49.9952	50.0126	0.912198	0.855834	0.953806	33.6535	33.0553	35.0807	0.0450565
2018-03-22 17:56:00	4	7	10	239.811	239.595	240.032	0.0449909	0.612514	1.87525	49.9999	49.9858	50.0096	49.9968	49.9794	50.0125	0.971421	0.897369	1.13591	33.3999	31.5623	35.9264	0.0449847
2018-03-22 17:57:00	4	7	10	239.827	239.656	239.973	0.0449996	0.613274	1.87525	50.0072	49.9907	50.0226	50.0107	49.9932	50.0246	0.964017	0.9162	1.09598	33.8529	32.1889	35.4127	0.044995
2018-03-22 17:58:00	4	7	10	240.083	239.763	240.312	0.0449747	0.613319	1.87525	50.0103	50.0029	50.0126	50.0088	49.9998	50.0157	0.955418	0.916681	1.00014	33.4827	32.7979	34.5601	0.0449685
2018-03-22 17:59:00	4	7	10	239.959	239.771	240.186	0.0449569	0.614013	1.87525	50.0076	49.9983	50.0414	50.014	49.9947	50.0445	0.9465	0.90046	0.992269	33.4321	32.8844	34.8191	0.0449498
2018-03-22 18:00:00	2	7	8	240.117	239.831	240.397	0.0449298	0.613395	0.080902	50.032	50.0228	50.0477	50.0331	50.0203	50.0489	0.941482	0.870001	1.01296	33.4497	32.7648	34.3807	0.044926
2018-03-22 18:01:00	2	7	8	228.769	218.72	240.287	0.607955	0.831363	0.080902	50.0166	50.0071	50.0477	50.0103	49.9902	50.0521	5.1998	0.968238	7.76825	38.0467	12.5985	84.7615	0.613777
2018-03-22 18:02:00	2	7	8	228.077	224.835	230.795	0.624868	0.844818	0.080902	50.0072	50.0067	50.0073	50.0072	49.9854	50.0379	5.42692	4.53176	5.54735	36.9875	12.9445	40.7525	0.630663
2018-03-22 18:03:00	2	7	8	228.097	224.891	230.772	0.61994	0.849333	0.080902	50.0071	50.0066	50.0073	50.007	49.9802	50.0241	5.38543	4.56186	5.55188	36.3434	13.1818	39.875	0.625468
2018-03-22 18:04:00	2	7	8	228.13	224.53	230.598	0.615815	0.853693	0.080902	50.007	50.0066	50.0073	50.0071	49.9869	50.0384	5.34977	4.53799	5.55811	35.5868	13.3714	39.2243	0.621095
2018-03-22 18:05:00	2	7	8	228.114	224.729	231.227	0.614259	0.858396	0.080902	50.0072	50.0072	50.0074	50.0072	49.9849	50.0383	5.31775	4.4815	5.55806	35.1726	13.2684	38.31	0.619403
2018-03-22 18:06:00	2	7	8	228.114	224.955	230.573	0.612635	0.859286	0.080902	50.0072	50.0071	50.0074	50.0072	49.9876	50.0384	5.28369	4.46182	5.55276	34.8279	13.4611	37.8622	0.617672
2018-03-22 18:07:00	2	7	8	228.107	224.726	231.256	0.609505	0.861332	0.080902	50.0072	50.0071	50.0074	50.0072	49.981	50.0394	5.24527	4.46289	5.56897	34.5691	13.4624	38.1101	0.614475
2018-03-22 18:08:00	2	7	8	228.105	224.905	230.872	0.611098	0.8636	0.080902	50.0072	50.0071	50.0075	50.0073	49.9853	50.0416	5.20446	4.45023	5.58902	34.2868	13.6368	37.3148	0.61599
2018-03-22 18:09:00	2	7	8	228.119	224.506	230.929	0.607689	0.864094	0.080902	50.0071	50.0071	50.0073	50.0072	49.9863	50.0413	5.17412	4.49836	5.61082	34.1131	13.6483	36.9112	0.612532
2018-03-22 18:10:00	2	7	8	228.1	225.051	231.048	0.608648	0.865356	4.56727	50.0071	50.0071	50.0073	50.0072	49.9855	50.0426	5.16138	4.54518	5.63959	33.9528	13.6855	36.7607	0.613431
2018-03-22 18:11:00	2	7	8	228.112	224.715	231.447	0.60703	0.865236	4.56727	50.0071	50.0065	50.0074	50.0072	49.9808	50.0396	5.16509	4.51389	5.5853	33.8786	13.8269	38.2044	0.611795
2018-03-22 18:12:00	2	7	8	228.101	225.076	230.951	0.607362	0.866548	4.56727	50.0071	50.0067	50.0073	50.0071	49.985	50.0381	5.16982	4.49094	5.58069	33.685	13.8953	36.8483	0.612059
2018-03-22 18:13:00	2	7	8	234.07	223.888	240.133	0.0625683	0.688317	4.56727	50.0039	49.9682	50.0165	50.0046	49.2715	50.0491	1.45599	0.80804	5.19095	32.8914	10.021	48.8882	0.0628494
2018-03-22 18:14:00	2	7	8	238.498	238.103	238.836	0.0462025	0.62517	4.56727	50.0071	49.9875	50.0172	50.0029	49.9845	50.0212	0.923382	0.867003	1.05225	33.3697	31.8387	34.6624	0.0462017
2018-03-22 18:15:00	2	7	8	238.971	238.639	239.251	0.0458819	0.622287	4.56727	50.005	49.9875	50.0161	50.0095	49.9914	50.0214	0.923626	0.850007	0.969038	33.6538	32.9539	35.0371	0.0458799
2018-03-22 18:16:00	2	7	8	239.178	238.942	239.42	0.0455657	0.619538	4.56727	50.0195	50.0117	50.0296	50.0219	50.0081	50.0337	0.93329	0.853626	0.981736	33.6942	32.9474	34.9611	0.0455666
2018-03-22 18:17:00	2	7	8	239.339	239.135	239.61	0.0453661	0.618847	4.56727	50.0144	49.9951	50.0296	50.0121	49.9928	50.0325	0.906216	0.862955	0.942634	33.2244	32.5438	34.3574	0.0453644
2018-03-22 18:18:00	2	7	8	239.543	239.426	239.686	0.0452174	0.617302	4.56727	50.0102	50.0021	50.0212	50.0093	49.9989	50.0237	0.948276	0.913571	0.978189	33.3053	32.6758	34.5518	0.0452139
2018-03-22 18:19:00	2	7	8	239.514	239.364	239.784	0.0451205	0.617146	4.56727	50.0018	49.9898	50.0092	49.9986	49.9863	50.0103	0.961763	0.919948	1.0149	33.2642	32.7301	34.4681	0.0451165
2018-03-22 18:20:00	2	7	8	239.415	239.181	239.711	0.0450391	0.615431	1.92444	49.9867	49.9781	49.9898	49.9848	49.9746	49.9932	0.965797	0.901929	1.12665	33.3091	31.5825	34.5052	0.0450344
2018-03-22 18:21:00	2	7	8	239.481	239.324	239.764	0.0449498	0.61513	1.92444	49.9756	49.967	49.9814	49.9738	49.9637	49.9859	0.960321	0.926212	1.10584	33.363	31.807	34.5204	0.0449446
2018-03-22 18:22:00	2	7	8	239.558	239.419	239.753	0.0449271	0.615577	1.92444	49.9703	49.9639	49.9774	49.9716	49.96	49.9801	1.00231	0.960257	1.03869	33.4883	32.7878	34.6582	0.0449203
2018-03-22 18:23:00	2	7	8	239.436	238.851	239.803	0.04489	0.615743	1.92444	49.9687	49.9638	49.9783	49.9691	49.9595	49.987	1.03272	0.988957	1.06186	33.4437	32.9041	34.4851	0.0448827
2018-03-22 18:24:00	2	7	8	239.43	239.242	239.623	0.0448447	0.615274	1.92444	49.9769	49.97	49.9914	49.9792	49.9677	49.994	0.985672	0.937069	1.03268	33.3797	32.8785	34.537	0.0448404
2018-03-22 18:25:00	2	7	8	239.289	238.772	239.615	0.0447954	0.615411	1.92444	49.9806	49.9692	49.9914	49.9784	49.9673	49.9912	1.00939	0.938124	1.05075	33.4267	32.7839	34.6866	0.0447933
2018-03-22 18:26:00	2	7	8	239.584	239.235	239.896	0.0447493	0.614456	1.92444	49.9798	49.974	49.9838	49.9794	49.9715	49.9891	0.99869	0.959092	1.05181	33.2736	32.7141	34.4606	0.0447446
2018-03-22 18:27:00	2	7	8	239.635	239.52	239.764	0.0446102	0.613292	1.92444	49.9763	49.9695	49.9852	49.9775	49.967	49.989	1.01912	0.987419	1.05545	33.313	32.7954	34.6207	0.0446024
2018-03-22 18:28:00	2	7	8	239.665	239.553	239.85	0.0446278	0.613053	1.92444	49.9807	49.9737	49.9881	49.9808	49.9704	49.9915	1.03474	0.998117	1.06724	33.3896	32.8048	34.4372	0.0446157
2018-03-22 18:29:00	2	7	8	239.835	239.714	240.036	0.0446069	0.612338	1.92444	49.9855	49.9738	49.9963	49.9856	49.971	49.9998	1.00234	0.960909	1.04766	33.5083	32.9244	34.6579	0.0445916
2018-03-22 18:30:00	2	7	9	239.676	239.31	239.911	0.0446087	0.612811	0.0786205	49.9878	49.9827	49.9978	49.9904	49.9823	49.9997	0.994177	0.942231	1.04136	33.4962	32.9686	34.8478	0.0445961
2018-03-22 18:31:00	2	7	9	228.678	217.396	239.662	0.471507	0.796292	0.0786205	50.0048	49.9978	50.0073	50.0064	49.9883	50.0392	5.18069	0.967952	6.60812	45.8711	14.6868	96.6171	0.476434
2018-03-22 18:32:00	2	7	9	228.031	224.688	230.376	0.49781	0.816885	0.0786205	50.007	50.0063	50.0074	50.0071	49.9812	50.0394	5.38481	4.65156	5.95948	43.9747	14.8315	48.3417	0.502822
2018-03-22 18:33:00	2	7	9	228.076	224.338	230.287	0.490938	0.820413	0.0786205	50.0071	50.0071	50.0073	50.0072	49.9775	50.044	5.32779	4.59995	6.0071	43.3474	15.0324	47.7042	0.495779
2018-03-22 18:34:00	2	7	9	228.064	224.353	230.506	0.486479	0.823126	0.0786205	50.007	50.0071	50.0073	50.0072	49.9831	50.0488	5.3194	4.71367	6.00576	42.9955	15.2261	47.0169	0.491176
2018-03-22 18:35:00	2	7	9	228.073	224.512	230.96	0.485377	0.82443	0.0786205	50.0071	50.0072	50.0074	50.0073	49.9807	50.0473	5.32564	4.66636	6.00874	42.771	15.2641	46.7548	0.490007
2018-03-22 18:36:00	2	7	9	228.058	224.573	231.517	0.483694	0.824927	0.0786205	50.0072	50.0072	50.0075	50.0073	49.9801	50.0473	5.33068	4.68012	6.01972	42.7031	15.417	50.9695	0.488256
2018-03-22 18:37:00	2	7	9	228.055	224.543	230.746	0.482588	0.825666	0.0786205	50.0072	50.0072	50.0074	50.0073	49.9824	50.0414	5.3339	4.69142	6.01288	42.6504	15.4717	46.5098	0.48712
2018-03-22 18:38:00	2	7	9	228.061	224.603	231.396	0.48374	0.827398	0.0786205	50.0071	50.0065	50.0074	50.0071	49.9796	50.0391	5.33366	4.68367	6.02756	42.6079	15.5079	46.5801	0.488243
2018-03-22 18:39:00	2	7	9	228.069	224.902	230.76	0.482043	0.826935	0.0786205	50.0071	50.0071	50.0073	50.0072	49.9823	50.0399	5.32949	4.66337	6.0246	42.6174	15.5226	46.6462	0.48651
2018-03-22 18:40:00	2	7	9	228.075	224.687	231.161	0.480245	0.827162	4.45951	50.0071	50.0067	50.0074	50.0071	49.9822	50.0409	5.31843	4.64856	6.01728	42.6575	15.6248	46.6476	0.48471
2018-03-22 18:41:00	2	7	9	228.088	225.248	231.264	0.480281	0.825936	4.45951	50.007	50.0066	50.0074	50.007	49.9843	50.0104	5.30982	4.66623	6.00531	42.7081	15.6384	46.6256	0.484754
2018-03-22 18:42:00	2	7	9	228.079	224.578	231.191	0.478642	0.826067	4.45951	50.0071	50.0071	50.0073	50.0072	49.9842	50.0458	5.29902	4.63205	6.00459	42.7233	15.5893	46.5892	0.483104
2018-03-22 18:43:00	2	7	9	233.835	223.723	239.752	0.0554509	0.665301	4.45951	49.9883	49.969	50.032	49.9831	49.8898	50.7983	1.38718	0.846387	5.32985	33.2248	17.471	59.6161	0.0556862
2018-03-22 18:44:00	2	7	9	238.191	237.852	238.511	0.0458671	0.625103	4.45951	49.9789	49.976	49.9853	49.9803	49.9738	49.989	0.920913	0.819797	0.976899	33.532	32.977	34.8069	0.0458633
2018-03-22 18:45:00	2	7	9	238.736	238.496	238.897	0.0455215	0.621758	4.45951	49.9741	49.9623	49.9866	49.9713	49.9592	49.9885	0.913624	0.822695	0.980675	33.5433	32.9214	34.8245	0.045517
2018-03-22 18:46:00	2	7	9	239.048	238.76	239.412	0.0452749	0.616989	4.45951	49.9701	49.9607	49.9782	49.9697	49.9573	49.9812	0.962666	0.873377	1.19071	33.207	31.6403	34.4918	0.0452679
2018-03-22 18:47:00	2	7	9	239.277	239.041	239.492	0.0450965	0.61562	4.45951	49.9637	49.9573	49.9663	49.9625	49.951	49.97	0.969568	0.897006	1.12433	33.443	31.6458	35.1023	0.0450916
2018-03-22 18:48:00	2	7	9	239.292	239.086	239.541	0.0450036	0.615703	4.45951	49.9626	49.9474	49.9666	49.9607	49.9396	49.97	0.995934	0.90873	1.16714	33.3879	31.7726	35.2173	0.0449988
2018-03-22 18:49:00	2	7	9	239.234	238.968	239.583	0.0449037	0.615857	4.45951	49.9368	49.9284	49.9474	49.9357	49.9247	49.9497	0.945017	0.904085	0.996722	33.5571	32.8888	34.9263	0.0449009
2018-03-22 18:50:00	2	7	9	239.47	239.285	239.687	0.0449019	0.615543	1.87304	49.9414	49.9331	49.955	49.9428	49.9299	49.9585	0.943495	0.90108	1.00241	33.4637	32.8928	34.6676	0.0448966
2018-03-22 18:51:00	2	7	9	239.505	239.286	239.746	0.0448492	0.614639	1.87304	49.9489	49.944	49.9555	49.95	49.9385	49.9577	0.96475	0.915144	1.02151	33.5117	32.8492	34.5881	0.0448447
2018-03-22 18:52:00	2	7	9	239.293	238.773	239.666	0.0448178	0.615412	1.87304	49.9624	49.9555	49.9748	49.9653	49.9527	49.9772	0.944983	0.874347	0.984898	33.4231	32.7652	34.6777	0.0448146
2018-03-22 18:53:00	2	7	9	239.482	239.245	239.657	0.0447913	0.61493	1.87304	49.9682	49.9658	49.973	49.9672	49.9629	49.9756	0.958824	0.910648	0.991423	33.5561	32.9366	34.7501	0.0447888
2018-03-22 18:54:00	2	7	9	239.413	239.104	239.68	0.0447776	0.615004	1.87304	49.9698	49.9667	49.9735	49.97	49.9647	49.9779	0.944753	0.907749	0.992795	33.4552	32.8514	34.6085	0.0447736
2018-03-22 18:55:00	2	7	9	239.581	239.359	239.775	0.0446444	0.613176	1.87304	49.9744	49.9682	49.9821	49.9754	49.9648	49.9859	0.952333	0.909194	0.997252	33.4996	32.9878	34.7045	0.0446393
2018-03-22 18:56:00	2	7	9	239.583	239.348	239.767	0.0446095	0.611389	1.87304	49.9751	49.9682	49.9804	49.9742	49.9643	49.9838	0.975381	0.922895	1.15811	33.2754	31.546	34.8876	0.0446061
2018-03-22 18:57:00	2	7	9	239.478	239.251	239.713	0.0445959	0.612477	1.87304	49.9814	49.9682	49.9879	49.9841	49.9695	49.9912	0.957059	0.841841	1.11069	33.52	31.6459	34.8848	0.0445926
2018-03-22 18:58:00	2	7	9	239.684	239.391	239.888	0.044591	0.612953	1.87304	49.9946	49.9852	50.0017	49.9955	49.9808	50.0049	1.02023	0.961243	1.08786	33.3682	32.7102	34.8129	0.0445865
2018-03-22 18:59:00	2	7	9	239.89	239.674	240.145	0.0445846	0.612006	1.87304	50.0034	49.9915	50.0175	50.0076	49.9938	50.0201	1.04591	0.985403	1.11494	33.3763	32.7946	34.6672	0.0445791
2018-03-22 19:00:00	2	7	10	239.767	239.32	239.963	0.0445833	0.611595	0.0820538	50.0184	50.0108	50.0386	50.0219	50.0084	50.0421	1.0193	0.93247	1.09376	33.5886	32.8784	35.1036	0.0445761
2018-03-22 19:01:00	2	7	10	229.121	206.897	239.451	0.435129	0.780049	0.0820538	50.0147	50.0066	50.0386	50.0098	49.9766	50.0543	5.53693	0.947062	6.14716	53.0372	15.1636	89.8078	0.440599
2018-03-22 19:02:00	2	7	10	228.436	224.618	230.49	0.45896	0.797435	0.0820538	50.0072	50.007	50.0074	50.0072	49.9808	50.0423	5.88611	4.62591	6.06276	52.3221	15.1685	58.561	0.464473
2018-03-22 19:03:00	2	7	10	228.482	224.813	231.662	0.458269	0.803147	0.0820538	50.0067	50.0059	50.0073	50.0069	49.9851	50.0134	5.84696	4.72804	6.09233	51.3289	15.308	57.1072	0.463661
2018-03-22 19:04:00	2	7	10	228.506	224.682	231.065	0.454638	0.806568	0.0820538	50.0069	50.0063	50.0073	50.0071	49.986	50.0431	5.81348	4.62588	6.13128	50.8261	15.3556	56.2724	0.459929
2018-03-22 19:05:00	2	7	10	228.49	224.825	230.906	0.455637	0.809058	0.0820538	50.0072	50.0067	50.0075	50.0072	49.9904	50.0324	5.78048	4.71258	6.10897	50.5109	15.5202	55.7194	0.460884
2018-03-22 19:06:00	2	7	10	228.468	224.815	231.132	0.452139	0.80841	0.0820538	50.007	50.0069	50.0074	50.0072	49.9861	50.0443	5.75999	4.59297	6.1373	50.6419	15.5522	55.7692	0.457346
2018-03-22 19:07:00	2	7	10	228.456	224.887	231.396	0.452372	0.808028	0.0820538	50.007	50.0064	50.0073	50.007	49.9897	50.0178	5.75823	4.71757	6.11849	50.6641	15.6102	55.9509	0.457579
2018-03-22 19:08:00	2	7	10	228.437	224.863	230.144	0.452188	0.807271	0.0820538	50.0069	50.0065	50.0073	50.007	49.9855	50.0107	5.75804	4.64622	6.15565	50.7006	15.5995	56.0294	0.457349
2018-03-22 19:09:00	2	7	10	228.414	224.595	230.964	0.452489	0.807333	0.0820538	50.0071	50.0072	50.0073	50.0072	49.9813	50.049	5.75912	4.57868	6.12617	50.8094	15.6817	56.1972	0.457642
2018-03-22 19:10:00	2	7	10	228.433	225.007	231.04	0.449916	0.807573	5.41424	50.0071	50.0069	50.0073	50.0071	49.9849	50.0471	5.77364	4.62467	6.12945	50.9336	15.4988	56.2082	0.455014
2018-03-22 19:11:00	2	7	10	228.418	224.495	230.9	0.45066	0.807014	5.41424	50.0071	50.0071	50.0074	50.0072	49.9806	50.0473	5.77577	4.54015	6.13656	50.9238	15.4639	56.2738	0.455727
2018-03-22 19:12:00	2	7	10	228.427	224.959	231.797	0.44981	0.806047	5.41424	50.0072	50.0069	50.0074	50.0072	49.9837	50.0436	5.7723	4.55347	6.14414	51.0145	15.4022	56.4087	0.454865
2018-03-22 19:13:00	2	7	10	234.238	224.359	239.957	0.0561397	0.661555	5.41424	50.0217	50.0073	50.0372	50.0265	49.9404	50.0422	1.4758	0.937566	5.84595	33.6333	27.7187	65.7434	0.0564209
2018-03-22 19:14:00	2	7	10	238.631	238.248	238.962	0.0458968	0.622792	5.41424	50.0374	50.0334	50.0396	50.037	50.0265	50.0445	1.05384	0.985082	1.19373	33.209	31.6651	34.8216	0.0458888
2018-03-22 19:15:00	2	7	10	239.083	238.761	239.404	0.0455348	0.62002	5.41424	50.0237	50.0195	50.0336	50.0221	50.0166	50.0278	1.05318	0.98822	1.20986	33.0532	31.6279	34.2486	0.0455276
2018-03-22 19:16:00	2	7	10	239.35	239.194	239.463	0.0452729	0.617182	5.41424	50.0112	49.9961	50.0253	50.0068	49.9929	50.0289	1.00806	0.945646	1.1339	33.4704	31.8169	34.8386	0.0452687
2018-03-22 19:17:00	2	7	10	239.583	239.279	239.82	0.0451511	0.615146	5.41424	49.9914	49.9841	49.9961	49.9895	49.9808	49.9973	0.999693	0.955584	1.14548	33.2095	31.3124	34.6492	0.0451458
2018-03-22 19:18:00	2	7	10	239.72	239.511	239.939	0.0450186	0.613644	5.41424	49.9957	49.9841	50.0081	49.9997	49.9848	50.0131	1.01081	0.941819	1.15383	33.2465	31.773	34.648	0.0450108
2018-03-22 19:19:00	2	7	10	239.688	239.507	239.901	0.0449704	0.613246	5.41424	50.0059	49.9957	50.0197	50.0076	49.9924	50.023	1.01892	0.911075	1.19175	33.4486	32.1946	34.9676	0.0449615
2018-03-22 19:20:00	2	7	10	239.658	239.17	240.061	0.0449089	0.613432	1.86298	50.0079	49.9983	50.0197	50.0055	49.9954	50.0228	0.998955	0.888844	1.17353	33.5276	31.8378	35.1969	0.0449013
2018-03-22 19:21:00	2	7	10	239.738	239.111	240.024	0.0449024	0.614627	1.86298	50	49.9863	50.0056	49.9968	49.9829	50.0082	1.00678	0.900901	1.06115	33.4231	32.8751	34.6558	0.0448942
2018-03-22 19:22:00	2	7	10	239.765	239.555	240.113	0.0448587	0.614021	1.86298	50.0029	49.9863	50.0138	50.0075	49.993	50.0202	1.03077	0.990701	1.06404	33.3804	32.7439	34.7048	0.0448501
2018-03-22 19:23:00	2	7	10	239.924	239.711	240.219	0.0448407	0.611889	1.86298	50.0115	50.0053	50.0164	50.0103	50.0008	50.0201	1.06118	0.995808	1.24998	33.1744	31.4794	34.5618	0.0448319
2018-03-22 19:24:00	2	7	10	240.002	239.73	240.203	0.0448137	0.611779	1.86298	49.997	49.9902	50.0053	49.9948	49.9867	50.0053	1.08648	1.03793	1.25439	33.0141	31.1025	35.2047	0.0448028
2018-03-22 19:25:00	2	7	10	240.208	239.962	240.44	0.0446713	0.610911	1.86298	49.9882	49.9799	49.9975	49.9863	49.9767	50.0021	1.0613	0.997641	1.22899	33.1105	31.1843	34.7943	0.0446567
2018-03-22 19:26:00	2	7	10	240.248	239.995	240.391	0.0446603	0.609581	1.86298	49.9843	49.9799	50.0017	49.9878	49.9778	50.0047	1.09258	1.02187	1.2373	33.1158	31.3826	34.7146	0.0446436
2018-03-22 19:27:00	2	7	10	240.398	240.236	240.595	0.0446605	0.609653	1.86298	50.0096	50.0009	50.0215	50.0117	49.9979	50.0287	1.13041	1.0505	1.31741	33.1707	31.6267	34.849	0.0446421
2018-03-22 19:28:00	2	7	10	240.333	240.108	240.602	0.0446294	0.609061	1.86298	50.0112	49.9998	50.0245	50.0126	49.9981	50.0298	1.14598	1.07319	1.302	33.1798	31.4636	34.5434	0.044612
2018-03-22 19:29:00	2	7	10	240.439	240.286	240.635	0.0446279	0.609376	1.86298	50.0221	50.0124	50.0263	50.0203	50.0084	50.0309	1.11479	1.02049	1.2675	33.2335	31.6464	34.6761	0.044615
2018-03-22 19:30:00	2	3	7	240.349	240.168	240.494	0.0446093	0.610853	0.0784443	50.0161	50.0116	50.0228	50.0176	50.0089	50.0252	1.06422	1.01669	1.10231	33.2359	32.7882	34.6317	0.0446027
2018-03-22 19:31:00	2	3	7	228.926	212.532	240.332	0.889594	0.925305	0.0784443	50.0103	50.0071	50.0214	50.0082	49.9887	50.0348	4.93451	1.04895	7.48127	23.1176	11.5052	45.4802	0.893705
2018-03-22 19:32:00	2	3	7	228.099	224.992	230.681	0.922085	0.930361	0.0784443	50.0071	50.0065	50.0073	50.0071	49.9824	50.0323	5.14852	4.487	5.54772	22.0942	11.9984	30.9877	0.92632
2018-03-22 19:33:00	2	3	7	228.098	224.765	231.197	0.917194	0.932401	0.0784443	50.0071	50.0071	50.0073	50.0072	49.9881	50.0335	5.10238	4.44319	5.60063	21.6791	11.4686	33.5261	0.921305
2018-03-22 19:34:00	2	3	7	228.121	224.983	230.995	0.913987	0.933838	0.0784443	50.0071	50.0071	50.0073	50.0072	49.9944	50.0333	5.107	4.50204	5.3889	21.4375	12.1313	28.9933	0.918003
2018-03-22 19:35:00	2	3	7	228.143	225.02	230.811	0.913725	0.9336	0.0784443	50.0071	50.007	50.0073	50.0072	49.9913	50.0341	5.1111	4.39713	5.40192	21.3259	11.4094	29.4696	0.917667
2018-03-22 19:36:00	2	3	7	228.168	224.995	231.753	0.912127	0.935086	0.0784443	50.0071	50.0066	50.0073	50.0071	49.9861	50.0359	5.10521	4.47125	5.517	21.2067	12.1434	27.1795	0.916044
2018-03-22 19:37:00	2	3	7	228.124	224.733	231.006	0.910287	0.93501	0.0784443	50.0072	50.0072	50.0073	50.0073	49.9887	50.0365	5.08665	4.43516	5.4144	21.1692	11.8482	27.4079	0.914158
2018-03-22 19:38:00	2	3	7	228.113	224.757	231.174	0.910079	0.935013	0.0784443	50.0071	50.0065	50.0073	50.007	49.9794	50.0329	5.06272	4.50868	5.43911	21.1301	12.1656	30.725	0.913953
2018-03-22 19:39:00	2	3	7	228.102	224.597	231.014	0.90946	0.935189	0.0784443	50.0071	50.0071	50.0073	50.0072	49.985	50.0425	5.03909	4.45218	5.40661	21.1615	12.0349	27.4474	0.913336
2018-03-22 19:40:00	2	3	7	228.103	224.696	231.822	0.908662	0.935194	4.0003	50.0068	50.0058	50.0073	50.0069	49.981	50.013	5.03456	4.46081	5.55192	21.1957	12.2547	31.9268	0.91253
2018-03-22 19:41:00	2	3	7	228.085	224.609	230.347	0.909307	0.935006	4.0003	50.0071	50.0072	50.0073	50.0072	49.9863	50.0367	5.05291	4.44818	5.34126	21.2088	11.8483	27.401	0.913137
2018-03-22 19:42:00	2	3	7	228.118	224.746	231.598	0.909304	0.935448	4.0003	50.0069	50.0066	50.0073	50.0071	49.982	50.0429	5.07361	4.46643	5.40228	21.2136	12.4575	27.6967	0.913155
2018-03-22 19:43:00	2	3	7	233.674	223.438	240.055	0.0782761	0.739636	4.0003	50.0383	50.0073	50.1139	50.0424	49.9908	51.4035	1.52968	0.988519	5.39858	32.3295	18.1962	51.7346	0.0785479
2018-03-22 19:44:00	2	3	7	238.276	238.077	238.542	0.0462594	0.627323	4.0003	50.0348	50.0318	50.0453	50.037	50.0281	50.0513	1.05031	0.94491	1.1369	33.5233	32.9417	34.75	0.0462556
2018-03-22 19:45:00	2	3	7	238.73	238.368	239	0.0459714	0.62191	4.0003	50.0382	50.0313	50.0475	50.0368	50.0282	50.0526	1.03008	0.910873	1.19891	33.3074	31.4842	34.8946	0.0459685
2018-03-22 19:46:00	2	3	7	238.778	238.533	239.017	0.0457516	0.62042	4.0003	50.03	50.0235	50.0363	50.0293	50.0206	50.0366	1.04793	0.958396	1.20018	33.5929	31.6465	35.5653	0.0457489
2018-03-22 19:47:00	2	3	7	238.9	238.547	239.274	0.0455209	0.619368	4.0003	50.0223	50.0104	50.0319	50.0204	50.0069	50.0281	1.04935	0.985209	1.20238	33.6991	31.9466	35.0197	0.0455172
2018-03-22 19:48:00	2	3	7	239.216	238.938	239.429	0.0453881	0.619606	4.0003	50.0325	50.0204	50.0447	50.0362	50.0191	50.0465	1.0316	0.962144	1.0714	33.3742	32.7649	34.5231	0.0453851
2018-03-22 19:49:00	2	3	7	239.396	239.227	239.601	0.0452274	0.617965	4.0003	50.0421	50.0399	50.0478	50.0429	50.0376	50.0525	1.04712	1.01381	1.0757	33.4206	32.789	34.5602	0.0452249
2018-03-22 19:50:00	2	3	7	239.563	239.391	239.733	0.045137	0.616763	1.91196	50.0494	50.0419	50.0521	50.0483	50.0398	50.0556	1.05854	1.02971	1.10788	33.5177	32.9039	34.8869	0.0451351
2018-03-22 19:51:00	2	3	7	239.657	239.523	239.804	0.0450363	0.613662	1.91196	50.044	50.0391	50.0487	50.0446	50.0364	50.0523	1.04266	0.982036	1.17522	33.1439	31.3877	35.2584	0.0450327
2018-03-22 19:52:00	2	3	7	239.937	239.683	240.08	0.0450129	0.614581	1.91196	50.0446	50.0325	50.0521	50.0425	50.0293	50.0572	1.04206	1.00365	1.17702	33.1962	31.516	34.6055	0.0450103
2018-03-22 19:53:00	2	3	7	239.91	239.634	240.091	0.0448829	0.614382	1.91196	50.0297	50.0266	50.0345	50.0288	50.0216	50.0368	1.05633	1.00719	1.10444	33.2244	32.763	34.5566	0.0448773
2018-03-22 19:54:00	2	3	7	240.034	239.745	240.245	0.0448956	0.614269	1.91196	50.0336	50.0269	50.0375	50.0334	50.0251	50.0399	1.07702	1.04039	1.12356	33.1857	32.7054	34.534	0.0448896
2018-03-22 19:55:00	2	3	7	240.166	239.937	240.343	0.0448274	0.613161	1.91196	50.0269	50.0186	50.028	50.0255	50.0147	50.0317	1.08538	1.03187	1.13188	33.2133	32.4782	34.3704	0.0448208
2018-03-22 19:56:00	2	3	7	240.205	239.599	240.626	0.0448185	0.613275	1.91196	50.0258	50.0186	50.0293	50.0265	50.0185	50.0319	1.08983	1.04347	1.12837	33.0577	32.4304	34.2931	0.044812
2018-03-22 19:57:00	2	3	7	240.391	240.116	240.621	0.0447993	0.612758	1.91196	50.0243	50.0163	50.0301	50.0235	50.0125	50.0356	1.11025	1.07148	1.14905	33.121	32.5739	34.2609	0.0447913
2018-03-22 19:58:00	2	3	7	240.292	240.053	240.523	0.0448062	0.61039	1.91196	50.0154	50.0093	50.0181	50.0139	50.0044	50.0202	1.14774	1.09131	1.31959	33.0064	31.3854	34.616	0.0447979
2018-03-22 19:59:00	2	3	7	240.431	240.114	240.791	0.0447212	0.610102	1.91196	50.0219	50.0093	50.0305	50.0251	50.0081	50.0341	1.14452	1.08903	1.30838	32.9497	31.3834	34.5024	0.044714
2018-03-22 20:00:00	2	3	8	240.266	239.884	240.726	0.044625	0.6104	0.109939	50.0153	49.9959	50.03	50.0098	49.9925	50.0336	1.11196	1.06229	1.2582	33.3613	31.2974	34.667	0.0446146
2018-03-22 20:01:00	2	3	8	229.114	215.843	240.428	0.999049	0.962169	0.109939	50.0045	49.9959	50.0073	50.0063	49.9891	50.0104	4.97373	1.12808	9.0655	18.4029	13.3499	39.3622	1.00287
2018-03-22 20:02:00	2	3	8	228.495	228.161	228.847	1.02461	0.966052	0.109939	50.0071	50.007	50.0073	50.0072	50.0052	50.0103	5.17525	5.12051	5.23025	17.3651	16.9502	17.6766	1.02845
2018-03-22 20:03:00	2	3	8	228.501	228.187	228.775	1.02126	0.967882	0.109939	50.007	50.0071	50.0074	50.0072	50.0053	50.0104	5.1325	5.08299	5.18083	16.9072	16.5539	17.2522	1.02493
2018-03-22 20:04:00	2	3	8	228.471	228.178	228.771	1.01881	0.968809	0.109939	50.007	50.007	50.0074	50.0072	50.0051	50.0103	5.08999	5.01562	5.14906	16.6496	16.4075	16.8558	1.0224
2018-03-22 20:05:00	2	3	8	228.473	228.136	228.724	1.01731	0.969264	0.109939	50.007	50.007	50.0073	50.0072	50.0054	50.0102	5.04998	5.00391	5.1024	16.5247	16.2988	16.7057	1.02084
2018-03-22 20:06:00	2	3	8	228.475	228.112	228.909	1.0156	0.969621	0.109939	50.0073	50.0071	50.0073	50.0072	50.0056	50.0105	5.05484	4.98474	5.10565	16.4494	16.2483	16.6134	1.01904
2018-03-22 20:07:00	2	3	8	228.505	228.225	228.87	1.01484	0.969837	0.109939	50.007	50.0071	50.0073	50.0072	50.0052	50.0104	5.07144	5.03268	5.10712	16.4005	16.2208	16.5513	1.01824
2018-03-22 20:08:00	2	3	8	228.504	228.23	228.838	1.01435	0.97004	0.109939	50.0071	50.0071	50.0073	50.0072	50.0053	50.0104	5.06593	5.02557	5.11713	16.347	16.1539	16.5382	1.01773
2018-03-22 20:09:00	2	3	8	228.477	228.138	228.742	1.01393	0.970069	0.109939	50.0072	50.007	50.0073	50.0072	50.0052	50.0104	5.04946	5.00255	5.09817	16.3288	16.0516	16.5429	1.01733
2018-03-22 20:10:00	2	3	8	228.454	228.164	228.71	1.01393	0.969933	3.00394	50.0071	50.0071	50.0073	50.0072	50.0054	50.0104	5.02466	4.96807	5.07639	16.3514	16.1366	16.5378	1.01735
2018-03-22 20:11:00	2	3	8	228.436	228.13	228.72	1.01361	0.969874	3.00394	50.0071	50.0071	50.0073	50.0072	50.0055	50.0102	5.0157	4.9699	5.07544	16.3846	16.2006	16.5758	1.01702
2018-03-22 20:12:00	2	3	8	228.454	228.174	228.796	1.01373	0.969541	3.00394	50.007	50.0071	50.0073	50.0072	50.0055	50.0103	5.04643	4.98323	5.13204	16.4945	16.2744	16.6549	1.01713
2018-03-22 20:13:00	2	3	8	234.112	224.359	240.108	0.0806677	0.750409	3.00394	50.016	49.9996	50.0263	50.0186	49.7888	50.0291	1.45374	0.977449	5.08979	32.1265	13.7857	48.2055	0.0808772
2018-03-22 20:14:00	2	3	8	238.317	238.068	238.522	0.0462386	0.624476	3.00394	50.0218	50.018	50.0239	50.021	50.0137	50.0267	1.02097	0.948043	1.17889	32.9417	31.412	34.4514	0.0462356
2018-03-22 20:15:00	2	3	8	238.39	238.157	238.583	0.0459712	0.624623	3.00394	50.0088	50.0025	50.0186	50.0085	50.0003	50.0234	0.982288	0.931169	1.1794	33.0416	31.4166	34.8307	0.045971
2018-03-22 20:16:00	2	3	8	238.601	238.333	238.909	0.045769	0.623578	3.00394	50.0129	50.0034	50.0226	50.0137	49.9993	50.0276	0.995847	0.935696	1.06007	33.1703	32.5235	34.4338	0.0457674
2018-03-22 20:17:00	2	3	8	238.91	238.7	239.085	0.0455592	0.621245	3.00394	50.0197	50.0115	50.0251	50.0181	50.0061	50.0297	1.03027	0.98855	1.07237	33.2668	32.7213	34.4721	0.0455581
2018-03-22 20:18:00	2	3	8	239.038	238.796	239.338	0.045386	0.619844	3.00394	50.021	50.0079	50.0313	50.0239	50.0048	50.0339	1.0072	0.974377	1.04	33.138	32.3547	34.4424	0.0453874
2018-03-22 20:19:00	2	3	8	239.285	239.005	239.561	0.0452343	0.618151	3.00394	50.0224	50.0141	50.0313	50.0225	50.012	50.0339	1.01579	0.970908	1.05656	33.1275	32.5718	34.4468	0.0452351
2018-03-22 20:20:00	2	3	8	239.412	239.106	239.664	0.0451469	0.617516	1.34797	50.0385	50.0288	50.0469	50.0406	50.027	50.0514	0.992871	0.970131	1.02616	33.0434	32.348	34.2908	0.0451491
2018-03-22 20:21:00	2	3	8	239.535	239.376	239.752	0.0450516	0.61424	1.34797	50.0402	50.0348	50.0449	50.0388	50.0327	50.0477	1.01291	0.94859	1.15255	32.9909	31.4839	35.6285	0.045051
2018-03-22 20:22:00	2	3	8	239.777	239.503	239.969	0.044983	0.614828	1.34797	50.0401	50.0333	50.0453	50.0396	50.0308	50.0482	1.04846	0.994446	1.21088	32.975	31.4161	34.0617	0.0449814
2018-03-22 20:23:00	2	3	8	239.862	239.635	240.152	0.0449085	0.614849	1.34797	50.0431	50.034	50.0564	50.0467	50.0394	50.0609	1.04567	0.970275	1.10665	33.0995	32.3887	34.2364	0.0449046
2018-03-22 20:24:00	2	3	8	239.968	239.717	240.234	0.0448589	0.61403	1.34797	50.0495	50.0445	50.0564	50.0488	50.0408	50.0585	1.04339	0.937167	1.09926	33.2562	32.6789	34.5126	0.0448543
2018-03-22 20:25:00	2	3	8	239.958	239.738	240.113	0.0448376	0.61392	1.34797	50.0468	50.0422	50.052	50.0458	50.0407	50.0499	1.06053	1.01062	1.09672	33.0767	32.4771	34.3511	0.0448367
2018-03-22 20:26:00	2	3	8	239.868	239.235	240.107	0.044786	0.613847	1.34797	50.0337	50.0197	50.0453	50.03	50.0165	50.0467	1.06661	0.950329	1.12127	33.0865	32.4633	34.248	0.0447829
2018-03-22 20:27:00	2	3	8	240.016	239.754	240.268	0.0447786	0.613154	1.34797	50.0176	50.0102	50.0227	50.0157	50.0068	50.0284	1.07235	1.04212	1.10713	33.105	32.5146	34.3719	0.0447736
2018-03-22 20:28:00	2	3	8	240.155	239.943	240.297	0.0447239	0.612374	1.34797	50.0184	50.0102	50.0246	50.0208	50.0144	50.0273	1.06881	1.04086	1.12065	33.1013	32.3772	34.3253	0.0447181
2018-03-22 20:29:00	2	3	8	239.987	239.71	240.221	0.0446973	0.612138	1.34797	50.0203	50.0038	50.0287	50.017	49.9993	50.0345	1.04404	0.993727	1.10842	33.4935	32.798	35.1083	0.0446903
2018-03-22 20:30:00	2	3	9	240.052	239.713	240.24	0.0445684	0.609492	0.0865179	50.017	50.0038	50.0287	50.0211	50.0071	50.033	1.05359	1.00881	1.21616	33.5318	31.8667	35.1808	0.0445574
2018-03-22 20:31:00	2	3	9	229.19	223.058	240.086	0.874898	0.957504	0.0865179	50.0117	50.0071	50.0287	50.0082	50.0025	50.0251	5.06553	1.02337	9.95698	20.7892	18.9133	49.7177	0.878566
2018-03-22 20:32:00	2	3	9	228.561	228.204	228.907	0.905619	0.963399	0.0865179	50.0071	50.0072	50.0073	50.0072	50.0056	50.0103	5.26891	5.21072	5.33454	19.3641	18.9593	19.8018	0.909241
2018-03-22 20:33:00	2	3	9	228.584	228.225	228.902	0.901627	0.964987	0.0865179	50.0073	50.007	50.0074	50.0073	50.0052	50.0105	5.23875	5.1862	5.30215	19.0055	18.6981	19.2761	0.905099
2018-03-22 20:34:00	2	3	9	228.547	228.23	228.824	0.898392	0.965682	0.0865179	50.0073	50.0071	50.0074	50.0073	50.0054	50.0106	5.2153	5.16615	5.26313	18.8282	18.6061	19.037	0.901795
2018-03-22 20:35:00	2	3	9	228.519	228.275	228.849	0.896415	0.965901	0.0865179	50.0071	50.0072	50.0074	50.0072	50.0051	50.0104	5.18313	5.12648	5.26689	18.7455	18.4752	18.9283	0.899807
2018-03-22 20:36:00	2	3	9	228.515	228.182	228.896	0.89485	0.965729	0.0865179	50.0071	50.0072	50.0074	50.0072	50.0053	50.0106	5.15361	5.09552	5.21605	18.7771	18.5556	18.979	0.898252
2018-03-22 20:37:00	2	3	9	228.534	228.231	228.916	0.892807	0.96602	0.0865179	50.0071	50.0071	50.0074	50.0073	50.0054	50.0105	5.15913	5.0928	5.22698	18.7266	18.4597	18.9253	0.896139
2018-03-22 20:38:00	2	3	9	228.539	228.279	228.85	0.891132	0.966098	0.0865179	50.0071	50.0071	50.0074	50.0072	50.0057	50.0101	5.18177	5.11467	5.23	18.7225	18.4949	18.9162	0.894425
2018-03-22 20:39:00	2	3	9	228.557	228.282	228.838	0.890247	0.966276	0.0865179	50.0073	50.0071	50.0073	50.0072	50.0051	50.0104	5.18078	5.13385	5.22068	18.6862	18.4268	18.9132	0.893507
2018-03-22 20:40:00	2	3	9	228.537	228.272	228.908	0.889384	0.966181	3.6681	50.0071	50.0071	50.0073	50.0073	50.005	50.0103	5.17538	5.13473	5.22074	18.7156	18.4683	18.9172	0.892643
2018-03-22 20:41:00	2	3	9	228.501	228.144	228.77	0.888402	0.966169	3.6681	50.0071	50.0071	50.0073	50.0072	50.0052	50.0106	5.15916	5.10097	5.20458	18.7112	18.5058	18.9527	0.891664
2018-03-22 20:42:00	2	3	9	228.478	228.165	228.746	0.887394	0.966336	3.6681	50.0071	50.0071	50.0073	50.0072	50.0053	50.0107	5.13138	5.0779	5.19179	18.6536	18.4731	18.8328	0.890662
2018-03-22 20:43:00	2	3	9	234.536	224.244	240.759	0.0698378	0.722087	3.6681	50.0317	49.9954	50.0493	50.0378	49.6134	50.053	1.41409	0.936554	5.1407	32.3447	15.6082	50.6976	0.070009
2018-03-22 20:44:00	2	3	9	238.838	238.498	239.208	0.0461397	0.625815	3.6681	50.0467	50.0373	50.0487	50.0452	50.0326	50.0516	1.01211	0.904671	1.09747	33.1496	32.6253	34.2398	0.0461249
2018-03-22 20:45:00	2	3	9	239.274	239.045	239.459	0.0458822	0.622918	3.6681	50.0331	50.026	50.0386	50.0328	50.0216	50.0417	1.0859	1.01946	1.15068	33.0697	32.5359	34.1611	0.0458647
2018-03-22 20:46:00	2	3	9	239.456	239.208	239.655	0.0456535	0.620915	3.6681	50.0321	50.0252	50.0367	50.0301	50.0202	50.0404	1.04724	0.907316	1.12603	33.051	32.5558	34.1647	0.045638
2018-03-22 20:47:00	2	3	9	239.614	239.44	239.77	0.0454625	0.619404	3.6681	50.0158	50.0037	50.0253	50.0122	50.0005	50.0248	1.0852	0.99423	1.13052	33.0347	32.5369	34.0643	0.0454472
2018-03-22 20:48:00	2	3	9	239.679	239.44	239.947	0.0452762	0.617982	3.6681	50.0089	50.0037	50.019	50.0113	50.0005	50.0215	1.0933	1.05182	1.14082	33.0775	32.4386	34.2084	0.0452599
2018-03-22 20:49:00	2	3	9	239.873	239.602	240.166	0.0451537	0.616244	3.6681	50.0219	50.0117	50.0328	50.0228	50.0088	50.0359	1.08412	1.03849	1.14466	33.1772	32.7144	34.4915	0.0451382
2018-03-22 20:50:00	2	3	9	239.988	239.766	240.192	0.0450318	0.615222	1.26918	50.0213	50.0165	50.0259	50.0215	50.0126	50.029	1.12011	1.08646	1.16011	33.0587	32.5619	34.2798	0.0450164
2018-03-22 20:51:00	2	3	9	239.963	239.641	240.184	0.0449426	0.61493	1.26918	50.0265	50.0233	50.0287	50.0268	50.0208	50.0311	1.12164	1.0818	1.17352	33.0402	32.3933	34.1715	0.0449269
2018-03-22 20:52:00	2	3	9	240.017	239.816	240.185	0.0448854	0.61432	1.26918	50.0275	50.0224	50.0341	50.0284	50.0198	50.0387	1.12274	1.06776	1.1685	33.0785	32.4952	34.2953	0.0448688
2018-03-22 20:53:00	2	3	9	240.076	239.814	240.237	0.0448547	0.61419	1.26918	50.0357	50.032	50.0455	50.0379	50.0275	50.0484	1.12286	1.06286	1.18018	33.1776	32.5429	34.4707	0.0448369
2018-03-22 20:54:00	2	3	9	239.89	239.687	240.049	0.0447995	0.61396	1.26918	50.0382	50.0295	50.0455	50.0359	50.0261	50.0485	1.11664	1.08278	1.15733	33.1779	32.6611	34.5335	0.0447819
2018-03-22 20:55:00	2	3	9	239.844	238.981	240.1	0.0447792	0.613963	1.26918	50.0316	50.0295	50.0357	50.0324	50.0255	50.0417	1.08805	1.05618	1.12885	33.054	32.4059	34.1366	0.0447623
2018-03-22 20:56:00	2	3	9	240.068	239.85	240.26	0.0447397	0.613421	1.26918	50.0376	50.0353	50.0433	50.0389	50.0311	50.047	1.12771	1.07539	1.17085	32.9478	32.4074	34.3347	0.0447243
2018-03-22 20:57:00	2	3	9	239.997	239.852	240.182	0.0447224	0.613295	1.26918	50.0341	50.0287	50.0433	50.0331	50.0223	50.0437	1.12066	1.0486	1.16464	32.9042	32.3187	34.2809	0.0447063
2018-03-22 20:58:00	2	3	9	240.042	239.702	240.295	0.0446884	0.61307	1.26918	50.039	50.0354	50.0486	50.0397	50.0323	50.0517	1.14278	1.05709	1.19037	33.0094	32.4002	34.2343	0.044668
2018-03-22 20:59:00	2	3	9	240.233	240.015	240.517	0.0445506	0.611143	1.26918	50.0284	50.0235	50.0418	50.0255	50.0173	50.0361	1.13977	1.08303	1.19722	32.9769	32.35	34.217	0.0445255
2018-03-22 21:00:00	2	3	10	240.324	240.126	240.534	0.0445525	0.611247	0.0867197	50.0155	50.0009	50.0239	50.0117	49.997	50.0293	1.12571	1.08711	1.16973	32.8606	32.2262	33.7973	0.0445287
2018-03-22 21:01:00	2	3	10	229.548	222.468	240.51	0.836966	0.95331	0.0867197	50.0052	50.0009	50.0073	50.0064	49.9924	50.0108	5.33106	1.11371	6.85469	23.7108	21.7268	49.1264	0.840983
2018-03-22 21:02:00	2	3	10	228.806	228.475	229.237	0.870476	0.958796	0.0867197	50.0071	50.0072	50.0073	50.0072	50.0054	50.0103	5.53794	5.46594	5.60687	22.4169	21.959	22.8673	0.874579
2018-03-22 21:03:00	2	3	10	228.865	228.482	229.255	0.87056	0.96109	0.0867197	50.0072	50.0072	50.0073	50.0072	50.0055	50.0103	5.54202	5.48603	5.59001	21.9188	21.5813	22.2447	0.874402
2018-03-22 21:04:00	2	3	10	228.86	228.54	229.254	0.86919	0.96182	0.0867197	50.0073	50.0071	50.0073	50.0072	50.0052	50.0104	5.53293	5.49028	5.58961	21.7733	21.5737	22.0409	0.872913
2018-03-22 21:05:00	2	3	10	228.838	228.487	229.179	0.867354	0.962274	0.0867197	50.0071	50.0071	50.0073	50.0072	50.0055	50.0103	5.50474	5.44339	5.55663	21.655	21.4532	21.8732	0.871042
2018-03-22 21:06:00	2	3	10	228.785	228.446	229.108	0.865257	0.962706	0.0867197	50.0071	50.0071	50.0073	50.0072	50.0053	50.0104	5.466	5.3112	5.53929	21.5115	21.2804	21.7529	0.868934
2018-03-22 21:07:00	2	3	10	228.764	228.412	229.088	0.863895	0.962779	0.0867197	50.0071	50.0071	50.0073	50.0073	50.0053	50.0106	5.43191	5.37163	5.51284	21.4523	21.25	21.6585	0.867599
2018-03-22 21:08:00	2	3	10	228.811	228.406	229.183	0.862773	0.962766	0.0867197	50.0071	50.0071	50.0073	50.0072	50.0055	50.0104	5.41533	5.35407	5.47527	21.4443	21.2506	21.6697	0.866471
2018-03-22 21:09:00	2	3	10	228.824	228.539	229.188	0.861527	0.962728	0.0867197	50.0071	50.0071	50.0073	50.0072	50.0055	50.0103	5.44013	5.36356	5.5039	21.4754	21.2622	21.7618	0.865172
2018-03-22 21:10:00	2	3	10	228.825	228.47	229.234	0.860697	0.962606	4.96185	50.0071	50.0071	50.0073	50.0072	50.0055	50.0104	5.46001	5.39863	5.50496	21.5395	21.3476	21.7878	0.864288
2018-03-22 21:11:00	2	3	10	228.824	228.568	229.123	0.8601	0.962582	4.96185	50.007	50.0071	50.0073	50.0072	50.0054	50.0106	5.4569	5.40235	5.50299	21.5591	21.3465	21.7425	0.863664
2018-03-22 21:12:00	2	3	10	228.788	228.447	229.183	0.859527	0.962614	4.96185	50.007	50.0071	50.0073	50.0072	50.0053	50.0103	5.4437	5.38546	5.48932	21.5298	21.2938	21.7426	0.863099
2018-03-22 21:13:00	2	3	10	234.399	224.182	240.418	0.0765771	0.738868	4.96185	50.0052	49.9955	50.0148	50.0061	49.9733	50.3041	1.51909	1.04991	5.47297	32.4791	20.2072	54.3258	0.0767906
2018-03-22 21:14:00	2	3	10	238.695	238.416	238.903	0.0461486	0.622975	4.96185	50.014	49.9933	50.0209	50.0109	49.989	50.0252	1.14058	1.08128	1.28337	33.1729	31.5068	34.6846	0.0461323
2018-03-22 21:15:00	2	3	10	239.039	238.704	239.348	0.0458646	0.623368	4.96185	49.9954	49.9898	50.0025	49.9969	49.9851	50.0074	1.12624	1.07913	1.30661	32.9047	31.5943	34.1544	0.0458478
2018-03-22 21:16:00	2	3	10	239.416	239.09	239.804	0.045648	0.621457	4.96185	49.9988	49.9829	50.0118	49.9982	49.9757	50.0172	1.10327	1.05233	1.14954	32.848	32.1819	34.1129	0.0456332
2018-03-22 21:17:00	2	3	10	239.682	239.382	239.905	0.0454254	0.619371	4.96185	49.9949	49.9847	50.0063	49.9927	49.9798	50.0087	1.11988	1.08023	1.17353	32.9756	32.3428	34.1502	0.045407
2018-03-22 21:18:00	2	3	10	239.632	239.261	239.94	0.0452631	0.618246	4.96185	49.9869	49.9831	50.0023	49.9898	49.9798	50.0051	1.09315	1.00427	1.14803	33.0851	32.5198	34.0863	0.0452441
2018-03-22 21:19:00	2	3	10	239.754	239.561	239.914	0.0451151	0.617275	4.96185	49.9966	49.9925	50.0023	49.9952	49.9861	50.0023	1.0694	1.00043	1.12047	32.995	32.4186	34.3365	0.045098
2018-03-22 21:20:00	2	3	10	239.974	239.631	240.204	0.0450531	0.616084	1.37071	49.9969	49.9864	50.0128	49.9995	49.9845	50.0161	1.11519	1.02508	1.17623	32.8711	32.2378	34.1891	0.0450382
2018-03-22 21:21:00	2	3	10	240.265	240.038	240.406	0.0449329	0.613696	1.37071	50.0203	50.01	50.0295	50.0229	50.0073	50.034	1.13971	1.06314	1.20244	33.0124	32.4574	34.4183	0.0449176
2018-03-22 21:22:00	2	3	10	240.217	240.038	240.429	0.0449091	0.613437	1.37071	50.0165	50.0112	50.0266	50.0147	50.0071	50.0291	1.13967	1.08774	1.21105	33.1543	32.4249	34.7294	0.0448938
2018-03-22 21:23:00	2	3	10	240.188	240.034	240.337	0.0448232	0.61317	1.37071	50.0187	50.011	50.028	50.021	50.0078	50.0313	1.12378	1.06854	1.20401	33.0066	32.4285	34.7083	0.044808
2018-03-22 21:24:00	2	3	10	240.215	240.007	240.4	0.0448123	0.613126	1.37071	50.0199	50.0143	50.0313	50.0204	50.0079	50.0339	1.13604	1.09646	1.16935	32.9299	32.3974	34.0609	0.0447968
2018-03-22 21:25:00	2	3	10	240.483	239.981	240.806	0.044753	0.612127	1.37071	50.031	50.0263	50.035	50.0304	50.0214	50.0384	1.17922	1.12034	1.22135	32.9823	32.355	34.2627	0.0447355
2018-03-22 21:26:00	2	3	10	240.484	240.34	240.697	0.0447756	0.612253	1.37071	50.0135	50.0072	50.0281	50.0118	50.0026	50.0232	1.18032	1.13137	1.22692	32.9595	32.4191	34.1454	0.0447579
2018-03-22 21:27:00	2	3	10	240.597	240.332	240.87	0.0447563	0.612527	1.37071	50.0063	49.998	50.018	50.0045	49.9938	50.0229	1.2004	1.11125	1.25685	32.9411	32.3812	34.0065	0.0447371
2018-03-22 21:28:00	2	3	10	240.844	240.657	241.089	0.0447091	0.610879	1.37071	50.0132	50.0053	50.0245	50.015	50.0027	50.0269	1.21936	1.18182	1.269	32.9771	32.4652	34.0609	0.0446905
2018-03-22 21:29:00	2	3	10	240.825	240.566	241.099	0.0446106	0.609973	1.37071	50.0147	50.0098	50.0193	50.0145	50.0071	50.0226	1.19153	1.14562	1.25148	32.964	32.4335	33.9425	0.0445866
2018-03-22 21:30:00	2	4	5	240.547	240.34	240.797	0.0445959	0.611034	0.0687472	50.0118	50.0036	50.0233	50.0127	49.9965	50.0257	1.16601	1.12517	1.2061	32.8716	32.2231	34.1627	0.044573
2018-03-22 21:31:00	2	4	5	228.61	213.311	240.729	0.683318	0.926111	0.0687472	50.0107	50.0072	50.0233	50.0083	49.9982	50.024	4.62246	1.12241	7.8143	24.6982	17.1572	57.9885	0.684758
2018-03-22 21:32:00	2	4	5	227.678	227.362	228.069	0.706036	0.94557	0.0687472	50.0071	50.0071	50.0073	50.0073	50.0037	50.0113	4.85263	4.75456	4.95718	23.058	22.6988	23.5463	0.707366
2018-03-22 21:33:00	2	4	5	227.736	227.439	228.089	0.703266	0.947934	0.0687472	50.0071	50.007	50.0073	50.0072	50.0034	50.0115	4.83375	4.75157	4.9246	22.8064	22.4075	23.2377	0.704388
2018-03-22 21:34:00	2	4	5	227.727	227.373	228.04	0.703715	0.949233	0.0687472	50.007	50.007	50.0073	50.0072	50.0037	50.011	4.81695	4.69853	4.91106	22.6532	22.3084	23.0027	0.704734
2018-03-22 21:35:00	2	4	5	227.717	227.387	228.104	0.703657	0.949959	0.0687472	50.0071	50.0072	50.0073	50.0073	50.0048	50.0114	4.78163	4.6629	4.89464	22.5322	22.2485	22.8837	0.704649
2018-03-22 21:36:00	2	4	5	227.716	227.401	228.032	0.702691	0.950532	0.0687472	50.0071	50.0071	50.0074	50.0072	50.0035	50.0115	4.73573	4.64606	4.83989	22.3982	22.1078	22.6939	0.703712
2018-03-22 21:37:00	2	4	5	227.714	227.32	228.031	0.701278	0.950722	0.0687472	50.007	50.007	50.0073	50.0072	50.0031	50.0113	4.71462	4.64529	4.78902	22.3397	22.127	22.5824	0.702335
2018-03-22 21:38:00	2	4	5	227.718	227.451	228.047	0.699913	0.950875	0.0687472	50.007	50.0071	50.0073	50.0072	50.0028	50.0118	4.7174	4.63327	4.83457	22.2947	22.1051	22.5664	0.700995
2018-03-22 21:39:00	2	4	5	227.706	227.368	228.024	0.699186	0.95063	0.0687472	50.0071	50.0072	50.0073	50.0072	50.0033	50.0117	4.75462	4.64629	4.87655	22.36	22.1242	22.767	0.700276
2018-03-22 21:40:00	2	4	5	227.703	227.36	227.986	0.698924	0.950362	4.95904	50.007	50.007	50.0074	50.0072	50.0024	50.0123	4.79236	4.68707	4.87821	22.4687	22.1591	22.8386	0.699971
2018-03-22 21:41:00	2	4	5	227.714	227.351	228.107	0.698598	0.950525	4.95904	50.0071	50.0071	50.0073	50.0072	50.0042	50.0114	4.80472	4.72108	4.87821	22.5162	22.263	22.834	0.699561
2018-03-22 21:42:00	2	4	5	227.703	227.351	228.009	0.698464	0.950303	4.95904	50.0072	50.0071	50.0073	50.0072	50.0035	50.0119	4.80824	4.71269	4.88462	22.6075	22.3156	22.9774	0.699379
2018-03-22 21:43:00	2	4	5	235.134	223.877	241.666	0.070781	0.721323	4.95904	50.0421	50.0073	50.0657	50.0493	49.9623	50.9173	1.56078	1.07282	4.86381	32.2388	22.422	50.4275	0.0709005
2018-03-22 21:44:00	2	4	5	240.067	239.818	240.226	0.0460604	0.622279	4.95904	50.0512	50.0459	50.057	50.0508	50.0444	50.0587	1.11851	1.06976	1.18026	32.7361	32.1763	34.2022	0.0460424
2018-03-22 21:45:00	2	4	5	240.326	240.085	240.62	0.0457701	0.61975	4.95904	50.045	50.0381	50.0494	50.0448	50.0346	50.0524	1.10666	1.02904	1.15782	32.7494	32.1772	34.1044	0.0457515
2018-03-22 21:46:00	2	4	5	240.755	240.555	241.149	0.0454674	0.613571	4.95904	50.0369	50.0236	50.0482	50.0328	50.0156	50.0458	1.1398	1.01495	1.3757	32.7667	31.252	35.1081	0.0454447
2018-03-22 21:47:00	2	4	5	240.961	240.723	241.134	0.0453121	0.61347	4.95904	50.0185	50.0097	50.0236	50.0162	50.0051	50.026	1.14545	1.02385	1.29858	32.9072	31.4059	34.5194	0.0452897
2018-03-22 21:48:00	2	4	5	241.062	240.805	241.308	0.0451468	0.613861	4.95904	50.0101	49.9973	50.0265	50.0129	49.992	50.033	1.16673	1.12855	1.20947	32.6451	32.1057	33.6876	0.0451259
2018-03-22 21:49:00	2	4	5	241.181	240.977	241.347	0.0450742	0.612651	4.95904	50.0307	50.0265	50.034	50.0317	50.0251	50.0383	1.16327	1.1217	1.21114	32.7224	32.0436	33.8114	0.045056
2018-03-22 21:50:00	2	4	5	241.14	240.942	241.332	0.0449844	0.612145	1.11217	50.036	50.0323	50.0411	50.0375	50.0287	50.0436	1.19457	1.15377	1.2583	32.9161	32.2848	34.1632	0.0449638
2018-03-22 21:51:00	2	4	5	241.203	240.996	241.357	0.0449206	0.60898	1.11217	50.0433	50.0381	50.0532	50.0452	50.0343	50.0575	1.2077	1.14416	1.35827	32.7521	31.2147	34.7495	0.0448987
2018-03-22 21:52:00	2	4	5	241.256	241.095	241.5	0.0448607	0.61009	1.11217	50.042	50.0284	50.0532	50.038	50.0242	50.0548	1.18035	1.14393	1.34763	32.8314	31.5203	34.1992	0.0448383
2018-03-22 21:53:00	2	4	5	241.303	241.073	241.486	0.0448383	0.610337	1.11217	50.0243	50.018	50.0296	50.0235	50.015	50.034	1.16442	1.12056	1.20746	32.9945	32.2613	34.2555	0.0448167
2018-03-22 21:54:00	2	4	5	241.409	240.481	241.655	0.0447972	0.60983	1.11217	50.0316	50.0236	50.0394	50.0323	50.0244	50.0414	1.20776	1.14806	1.25474	32.9772	32.4434	34.1439	0.0447749
2018-03-22 21:55:00	2	4	5	241.495	241.306	241.665	0.0448119	0.609522	1.11217	50.0352	50.0276	50.0409	50.0375	50.0247	50.0437	1.22326	1.16931	1.26941	33.0853	32.5391	34.4944	0.0447891
2018-03-22 21:56:00	2	4	5	241.506	241.327	241.633	0.0447888	0.609601	1.11217	50.044	50.0406	50.0497	50.0456	50.0381	50.0529	1.19587	1.14383	1.22764	32.9375	32.4272	34.2251	0.0447678
2018-03-22 21:57:00	2	4	5	241.575	241.401	241.734	0.0446807	0.608391	1.11217	50.0492	50.0431	50.0578	50.0506	50.0401	50.0611	1.16358	1.12689	1.21681	33.0002	32.4535	34.2591	0.0446562
2018-03-22 21:58:00	2	4	5	241.517	241.177	241.839	0.0446328	0.608149	1.11217	50.0609	50.0571	50.0679	50.0628	50.0552	50.0704	1.15757	1.09553	1.20981	33.0134	32.286	34.1804	0.0446048
2018-03-22 21:59:00	2	4	5	241.181	240.969	241.334	0.0446259	0.609135	1.11217	50.0643	50.0593	50.0688	50.0644	50.0567	50.0738	1.13732	1.09505	1.17181	33.0175	32.5892	34.0646	0.0446002
2018-03-22 22:00:00	2	4	6	241.173	240.852	241.583	0.0446065	0.608995	0.0933531	50.0644	50.0517	50.0709	50.0616	50.0453	50.0741	1.15059	1.10294	1.20197	33.1219	32.53	34.3701	0.0445788
2018-03-22 22:01:00	2	4	6	225.872	219.88	241.384	0.360698	0.588563	0.0933531	50.016	50.0071	50.0517	50.009	50.0027	50.0448	3.52937	1.10246	6.10636	37.6217	18.7537	49.0538	0.362535
2018-03-22 22:02:00	2	4	6	225.212	224.824	225.545	0.346063	0.569458	0.0933531	50.0071	50.0072	50.0073	50.0072	50.0031	50.0116	3.74472	3.4854	3.934	38.6726	38.0834	39.4926	0.34784
2018-03-22 22:03:00	2	4	6	225.21	224.87	225.48	0.350456	0.579817	0.0933531	50.0071	50.0069	50.0073	50.0072	50.0024	50.0122	3.81227	3.55881	3.93494	38.0187	37.4169	38.7393	0.352114
2018-03-22 22:04:00	2	4	6	224.092	205.904	243.833	1.06095	0.788925	0.0933531	50.0072	50.0069	50.0077	50.0075	50.0007	50.0311	3.00251	2.69386	6.13016	14.6552	8.77223	38.1339	1.05966
2018-03-22 22:05:00	2	4	6	224.122	223.677	224.55	1.08762	0.800233	0.0933531	50.0073	50.0069	50.0077	50.0072	50.0007	50.0158	2.8742	2.61437	3.13532	13.6812	13.0092	14.2989	1.08631
2018-03-22 22:06:00	2	4	6	224.107	223.732	224.528	1.09471	0.80377	0.0933531	50.0072	50.0071	50.0074	50.0073	50.0014	50.0136	2.93931	2.74368	3.1701	13.7069	13.1885	14.2759	1.09337
2018-03-22 22:07:00	2	4	6	224.11	223.695	224.546	1.10281	0.806868	0.0933531	50.0074	50.0071	50.0075	50.0073	49.9992	50.0155	2.90287	2.6193	3.1932	13.7248	12.9576	14.3346	1.1015
2018-03-22 22:08:00	2	4	6	224.168	223.738	224.594	1.10933	0.80905	0.0933531	50.007	50.0068	50.0075	50.0072	50.0009	50.014	2.84696	2.61011	3.06434	13.5513	12.918	14.146	1.10814
2018-03-22 22:09:00	2	4	6	224.163	223.778	224.63	1.11416	0.810902	0.0933531	50.007	50.0069	50.0075	50.0072	50	50.0145	2.88815	2.68652	3.10678	13.5014	13.0612	13.9505	1.11296
2018-03-22 22:10:00	2	4	6	224.146	223.805	224.623	1.11783	0.811924	6.65201	50.0072	50.0069	50.0075	50.0072	49.9993	50.0147	2.89435	2.62273	3.08992	13.561	12.8782	14.1011	1.11661
2018-03-22 22:11:00	2	4	6	224.146	223.725	224.564	1.11993	0.812632	6.65201	50.007	50.0069	50.0075	50.0072	50.0009	50.0159	2.83115	2.55926	3.03881	13.5094	12.7937	14.0432	1.11877
2018-03-22 22:12:00	2	4	6	224.193	223.716	224.614	1.12137	0.813031	6.65201	50.0071	50.0071	50.0073	50.0072	49.9994	50.0139	2.79928	2.57787	3.01899	13.361	12.6902	13.9224	1.12028
2018-03-22 22:13:00	2	4	6	234.387	223.803	241.099	0.0837144	0.70533	6.65201	50.0055	49.9816	50.0129	50.0057	49.4303	50.0166	1.41933	1.00654	3.5855	32.2963	13.118	50.9494	0.0837595
2018-03-22 22:14:00	2	4	6	239.251	238.919	239.556	0.04626	0.624253	6.65201	50.0128	50.0055	50.0183	50.0143	50.0028	50.0206	1.08004	1.01634	1.14245	33.3695	32.7379	34.6381	0.0462349
2018-03-22 22:15:00	2	4	6	239.668	239.4	239.952	0.0459734	0.621454	6.65201	50.0226	50.0165	50.0276	50.0245	50.015	50.033	1.06949	1.03112	1.1314	33.142	32.3505	34.6565	0.0459519
2018-03-22 22:16:00	2	4	6	239.841	239.615	240.058	0.045749	0.617199	6.65201	50.0114	49.9923	50.0275	50.0056	49.9898	50.0262	1.07737	1.01657	1.24	33.0648	31.4623	35.3045	0.0457296
2018-03-22 22:17:00	2	4	6	239.975	239.682	240.173	0.04554	0.61748	6.65201	50.0081	49.9923	50.0218	50.0107	49.9911	50.0257	1.06182	1.02951	1.09181	33.4119	32.7675	35.0458	0.0455186
2018-03-22 22:18:00	2	4	6	240.173	239.945	240.378	0.0453577	0.615496	6.65201	50.0186	50.008	50.0374	50.0233	50.012	50.0426	1.0564	0.981854	1.09694	33.4712	32.9069	34.7658	0.045335
2018-03-22 22:19:00	2	4	6	240.261	239.914	240.462	0.0452295	0.614354	6.65201	50.0346	50.0281	50.0417	50.0334	50.0247	50.0445	1.06653	0.993631	1.12697	33.5488	32.7768	34.8493	0.0452068
2018-03-22 22:20:00	2	4	6	240.482	240.217	240.682	0.0451163	0.612941	1.83419	50.0287	50.0233	50.0338	50.0291	50.0193	50.0353	1.09808	1.04947	1.13518	33.5112	33.0375	34.6724	0.0450946
2018-03-22 22:21:00	2	4	6	240.566	240.443	240.688	0.0450248	0.61279	1.83419	50.0375	50.0338	50.0553	50.0409	50.0303	50.0589	1.07242	1.01029	1.12947	33.3687	32.7904	34.8392	0.0450036
2018-03-22 22:22:00	2	4	6	240.683	240.547	240.861	0.0450027	0.612742	1.83419	50.0545	50.0516	50.0666	50.0562	50.0493	50.0713	1.06842	0.993453	1.12595	33.2466	32.7296	34.3394	0.0449812
2018-03-22 22:23:00	2	4	6	240.597	240.36	240.848	0.0449101	0.609777	1.83419	50.0635	50.0593	50.0687	50.0634	50.0539	50.0718	1.07534	1.01372	1.22617	33.0814	31.2117	35.4032	0.044887
2018-03-22 22:24:00	2	4	6	240.607	240.33	240.921	0.0448995	0.611205	1.83419	50.0616	50.0548	50.0666	50.0606	50.053	50.0732	1.10217	1.03323	1.19764	33.2091	31.2113	34.6028	0.044877
2018-03-22 22:25:00	2	4	6	240.611	239.775	240.884	0.0448564	0.612143	1.83419	50.0671	50.0601	50.0721	50.0686	50.0611	50.0743	1.09718	1.05951	1.12689	33.1894	32.4951	34.5884	0.0448356
2018-03-22 22:26:00	2	4	6	240.747	240.498	241.012	0.0448354	0.609152	1.83419	50.0564	50.0449	50.07	50.0524	50.0412	50.0616	1.12904	1.08611	1.2545	33.1683	31.3172	35.201	0.0448107
2018-03-22 22:27:00	2	4	6	240.774	240.602	241.064	0.0448025	0.609589	1.83419	50.0543	50.0449	50.0627	50.0571	50.0456	50.0675	1.11678	1.0588	1.28056	32.8265	31.0925	35.052	0.0447782
2018-03-22 22:28:00	2	4	6	240.997	240.761	241.252	0.044791	0.60885	1.83419	50.054	50.0453	50.0627	50.0516	50.0424	50.0635	1.12499	1.05306	1.25831	32.9919	31.4135	34.8921	0.0447632
2018-03-22 22:29:00	2	4	6	241.176	240.986	241.327	0.0446393	0.609165	1.83419	50.0491	50.044	50.0528	50.0498	50.0405	50.0559	1.09945	1.05865	1.14463	33.0613	32.5299	34.4004	0.0446092
2018-03-22 22:30:00	2	4	7	241.257	240.809	241.539	0.0446757	0.609332	0.0856327	50.0564	50.0522	50.0597	50.0574	50.0519	50.0644	1.11961	1.06622	1.18458	33.0033	32.2485	34.4279	0.0446438
2018-03-22 22:31:00	2	4	7	226.364	205.791	241.522	0.495588	0.658781	0.0856327	50.019	50.0071	50.0586	50.0105	49.98	50.0537	3.52175	1.12227	6.33234	31.8717	8.90222	44.2391	0.497009
2018-03-22 22:32:00	2	4	7	225.167	223.523	228.749	0.488186	0.649891	0.0856327	50.007	50.0071	50.0073	50.0072	49.984	50.0388	3.7168	3.27416	5.69813	32.3605	13.2573	35.6924	0.489523
2018-03-22 22:33:00	2	4	7	225.166	223.777	228.787	0.490206	0.656006	0.0856327	50.0072	50.0069	50.0075	50.0073	49.9829	50.0428	3.69816	3.20353	5.72965	31.78	13.1873	36.2098	0.491491
2018-03-22 22:34:00	2	4	7	225.177	223.621	228.828	0.492833	0.660719	0.0856327	50.007	50.0069	50.0073	50.0072	49.9766	50.0355	3.58573	3.19513	5.66634	31.3606	12.6471	34.2913	0.494129
2018-03-22 22:35:00	2	4	7	225.174	223.656	228.952	0.491911	0.66201	0.0856327	50.007	50.0071	50.0075	50.0072	49.9728	50.0493	3.52574	3.16247	5.67384	31.1987	12.8866	34.0359	0.493234
2018-03-22 22:36:00	2	4	7	225.177	223.668	228.608	0.492598	0.663467	0.0856327	50.0072	50.0069	50.0075	50.0072	49.9745	50.0367	3.50062	3.15613	5.67533	31.0457	12.9759	34.2793	0.493895
2018-03-22 22:37:00	2	4	7	225.174	223.527	228.715	0.490266	0.663023	0.0856327	50.0071	50.007	50.0078	50.0072	49.9754	50.0393	3.49139	3.14154	5.66483	31.0212	13.1251	33.7535	0.49155
2018-03-22 22:38:00	2	4	7	225.189	223.517	228.613	0.490603	0.662937	0.0856327	50.0068	50.0063	50.0073	50.007	49.9751	50.0346	3.50627	3.15099	5.64911	31.0782	12.8425	33.8599	0.491888
2018-03-22 22:39:00	2	4	7	225.187	223.568	228.976	0.487953	0.661254	0.0856327	50.0072	50.0071	50.0074	50.0072	49.9751	50.0423	3.51372	3.15872	5.62949	31.0869	12.9673	33.8621	0.489217
2018-03-22 22:40:00	2	4	7	225.214	223.718	228.809	0.486529	0.66114	4.57933	50.0071	50.0061	50.0074	50.0071	49.9733	50.0388	3.54906	3.17274	5.62791	31.0983	12.5069	33.8408	0.487785
2018-03-22 22:41:00	2	4	7	225.197	223.697	228.702	0.486873	0.661397	4.57933	50.0071	50.0072	50.0074	50.0073	49.9712	50.0496	3.57514	3.13535	5.62952	31.082	12.4985	33.8521	0.488108
2018-03-22 22:42:00	2	4	7	225.202	223.886	228.879	0.486694	0.660195	4.57933	50.0072	50.0071	50.0074	50.0072	49.9714	50.0408	3.5914	3.16893	5.6422	31.1428	12.951	34.0895	0.487906
2018-03-22 22:43:00	2	4	7	235.199	224.368	241.637	0.0574381	0.624456	4.57933	50.02	50.006	50.0434	50.026	49.9074	50.0507	1.44116	1.00635	3.46444	32.8175	17.8131	49.9171	0.0575651
2018-03-22 22:44:00	2	4	7	240.164	239.883	240.484	0.0459517	0.619464	4.57933	50.0406	50.0243	50.0527	50.0374	50.0208	50.0566	1.06705	1.00854	1.12332	33.4209	32.8204	34.8213	0.0459267
2018-03-22 22:45:00	2	4	7	240.632	240.248	240.825	0.0455739	0.616136	4.57933	50.0229	50.0164	50.0269	50.0223	50.0131	50.0311	1.07496	0.954802	1.13554	33.3028	32.7238	34.6007	0.0455487
2018-03-22 22:46:00	2	4	7	240.888	240.659	241.16	0.0453645	0.61173	4.57933	50.0099	49.9965	50.0214	50.0077	49.9917	50.0233	1.06294	0.926885	1.24283	33.2836	31.6268	34.7733	0.0453355
2018-03-22 22:47:00	2	4	7	241.115	240.918	241.276	0.0451821	0.611674	4.57933	50.0076	50.0017	50.0161	50.0066	49.9983	50.0203	1.07461	0.992215	1.23383	33.3511	31.4281	34.9545	0.0451527
2018-03-22 22:48:00	2	4	7	241.259	241.104	241.437	0.0451005	0.611628	4.57933	50.0061	49.9946	50.0177	50.005	49.9929	50.0202	1.08926	1.04531	1.13567	33.4002	32.8876	34.9162	0.0450716
2018-03-22 22:49:00	2	4	7	241.267	241.044	241.43	0.0450241	0.610948	4.57933	50.0077	49.9946	50.021	50.0118	49.9949	50.0252	1.05944	1.0104	1.09801	33.3138	32.7668	34.5582	0.0449961
2018-03-22 22:50:00	2	4	7	241.276	241.056	241.52	0.0449671	0.60988	2.07892	50.0195	50.0155	50.031	50.0212	50.0094	50.0384	1.09599	1.04862	1.15821	33.4613	32.8854	34.682	0.0449382
2018-03-22 22:51:00	2	4	7	241.386	241.221	241.503	0.044917	0.609704	2.07892	50.034	50.0305	50.0403	50.0351	50.0262	50.0433	1.10342	1.05377	1.14297	33.4422	32.7566	34.5973	0.0448883
2018-03-22 22:52:00	2	4	7	241.477	240.611	241.681	0.0449167	0.610158	2.07892	50.0351	50.0317	50.0395	50.0356	50.0257	50.0417	1.12842	1.07701	1.17241	33.1781	32.5494	34.6465	0.0448854
2018-03-22 22:53:00	2	4	7	241.378	241.054	241.605	0.0448773	0.609968	2.07892	50.0415	50.0387	50.0443	50.0421	50.035	50.0495	1.13837	1.07354	1.21884	33.5328	32.9408	34.5488	0.0448435
2018-03-22 22:54:00	2	4	7	241.15	240.939	241.341	0.0448245	0.609225	2.07892	50.0427	50.0327	50.0534	50.0428	50.0302	50.0566	1.20205	1.14357	1.25072	33.9734	33.494	35.3343	0.044785
2018-03-22 22:55:00	2	4	7	241.319	241.085	241.652	0.0447408	0.608702	2.07892	50.0407	50.0304	50.0518	50.0421	50.0251	50.0548	1.1904	1.13802	1.24939	33.6784	33.031	34.975	0.0446972
2018-03-22 22:56:00	2	4	7	241.434	241.156	241.705	0.0446876	0.607745	2.07892	50.0346	50.0222	50.0518	50.0303	50.0184	50.0541	1.20216	1.15395	1.25624	33.6661	33.1822	35.1068	0.0446412
2018-03-22 22:57:00	2	4	7	241.353	241.21	241.512	0.0446489	0.607209	2.07892	50.0229	50.0146	50.0286	50.0232	50.0116	50.032	1.192	1.13928	1.23402	33.7539	33.2781	34.9979	0.0446034
2018-03-22 22:58:00	2	4	7	241.727	241.293	241.982	0.0446665	0.606642	2.07892	50.0262	50.0222	50.0368	50.0276	50.0182	50.0433	1.19705	1.12016	1.25582	33.5791	32.9933	34.8978	0.0446221
2018-03-22 22:59:00	2	4	7	241.891	241.548	242.171	0.044669	0.604603	2.07892	50.0447	50.0368	50.0516	50.0451	50.0351	50.0576	1.16659	1.0834	1.33307	33.3755	31.581	35.0055	0.0446286
2018-03-22 23:00:00	2	4	8	241.671	241.499	241.939	0.0446602	0.606681	0.0865616	50.0429	50.0384	50.0496	50.0435	50.0343	50.0529	1.14171	1.09113	1.26031	33.3135	31.887	34.9374	0.0446244
2018-03-22 23:01:00	2	4	8	226.95	209.72	241.617	0.605452	0.787656	0.0865616	50.0145	50.0071	50.0434	50.0087	49.9924	50.0358	3.90668	1.12038	5.2065	26.7005	17.8404	39.5965	0.608331
2018-03-22 23:02:00	2	4	8	226.064	225.794	226.403	0.59337	0.785022	0.0865616	50.0071	50.0071	50.0073	50.0072	50.0044	50.0119	3.964	3.84946	4.12584	26.7145	26.1325	27.3509	0.596264
2018-03-22 23:03:00	2	4	8	226.079	225.709	226.34	0.598062	0.791619	0.0865616	50.0071	50.0071	50.0073	50.0072	50.0039	50.0113	3.90218	3.82757	3.97813	26.0745	25.6878	26.5704	0.600887
2018-03-22 23:04:00	2	4	8	226.074	225.793	226.404	0.600058	0.794877	0.0865616	50.007	50.007	50.0073	50.0072	50.0032	50.0112	3.8995	3.82644	3.97387	25.6978	25.2807	26.0521	0.602835
2018-03-22 23:05:00	2	4	8	226.099	225.76	226.445	0.599953	0.797018	0.0865616	50.0071	50.0071	50.0073	50.0072	50.0042	50.0112	3.90702	3.818	3.97576	25.4166	25.1287	25.7708	0.602672
2018-03-22 23:06:00	2	4	8	226.122	225.763	226.494	0.599184	0.79782	0.0865616	50.007	50.007	50.0073	50.0071	50.0041	50.0114	3.91726	3.83899	4.00277	25.2955	24.891	25.7035	0.601862
2018-03-22 23:07:00	2	4	8	226.112	225.758	226.474	0.597767	0.797359	0.0865616	50.0072	50.007	50.0073	50.0072	50.0041	50.0116	3.9309	3.84462	4.00752	25.317	25.0121	25.704	0.600427
2018-03-22 23:08:00	2	4	8	226.12	225.699	226.422	0.596067	0.797252	0.0865616	50.007	50.0071	50.0073	50.0072	50.0039	50.0115	3.94152	3.85808	4.02991	25.2869	24.9858	25.663	0.598705
2018-03-22 23:09:00	2	4	8	226.123	225.654	226.433	0.595062	0.796831	0.0865616	50.0071	50.0071	50.0072	50.0072	50.004	50.0113	3.94549	3.84962	4.0283	25.3147	24.9409	25.7467	0.597693
2018-03-22 23:10:00	2	4	8	226.12	225.853	226.469	0.594321	0.796557	3.66974	50.007	50.007	50.0073	50.0072	50.0038	50.0116	3.93077	3.85459	3.99219	25.3685	25.0148	25.7815	0.596953
2018-03-22 23:11:00	2	4	8	226.13	225.776	226.368	0.593302	0.796631	3.66974	50.0071	50.0071	50.0073	50.0072	50.0042	50.0114	3.89204	3.79434	3.97744	25.3491	24.9157	25.6873	0.595932
2018-03-22 23:12:00	2	4	8	226.117	225.771	226.414	0.592404	0.796577	3.66974	50.0071	50.0071	50.0074	50.0072	50.0041	50.0112	3.86173	3.76977	3.9575	25.3297	25.0257	25.6984	0.595029
2018-03-22 23:13:00	2	4	8	235.201	223.998	242.221	0.0667504	0.680035	3.66974	50.0128	49.9912	50.0989	50.0113	49.9384	51.4759	1.51589	1.02562	6.67139	32.8074	12.238	50.2984	0.0669279
2018-03-22 23:14:00	2	4	8	240.839	240.479	241.218	0.0460425	0.618681	3.66974	49.9946	49.985	50.0114	49.997	49.9827	50.0162	1.08369	1.03912	1.13023	33.6042	33.1067	34.8175	0.0460099
2018-03-22 23:15:00	2	4	8	241.4	241.194	241.515	0.0457929	0.615678	3.66974	50.025	50.0114	50.0357	50.029	50.0169	50.0398	1.06426	1.00478	1.13196	33.709	33.1531	34.7453	0.0457641
2018-03-22 23:16:00	2	4	8	241.514	241.355	241.726	0.0455503	0.613458	3.66974	50.0188	49.9998	50.0367	50.0131	49.9968	50.0393	1.06469	1.02282	1.12379	33.7506	33.1966	34.9861	0.0455228
2018-03-22 23:17:00	2	4	8	241.786	241.496	241.968	0.0453758	0.611756	3.66974	50.0068	49.9961	50.0285	50.0114	49.993	50.031	1.07902	1.01493	1.13843	33.5507	32.9202	34.6451	0.045351
2018-03-22 23:18:00	2	4	8	241.956	241.677	242.148	0.0452514	0.610182	3.66974	50.0214	50.0173	50.0285	50.0203	50.0122	50.0284	1.09084	1.0397	1.13598	33.698	33.221	34.6004	0.045224
2018-03-22 23:19:00	2	4	8	241.988	241.84	242.171	0.0451707	0.609846	3.66974	50.0228	50.0174	50.0363	50.0252	50.0142	50.0398	1.09409	1.03231	1.13772	33.6612	33.0436	34.9652	0.045142
2018-03-22 23:20:00	2	4	8	242.081	241.942	242.227	0.0450984	0.609572	1.4146	50.0304	50.0263	50.0363	50.0292	50.024	50.0395	1.13897	1.08563	1.19552	33.711	33.1926	34.8757	0.045065
2018-03-22 23:21:00	2	4	8	242.109	241.914	242.261	0.0450367	0.609041	1.4146	50.0294	50.0259	50.0325	50.029	50.0223	50.0355	1.16694	1.10628	1.19771	33.6829	33.1934	34.8998	0.0450032
2018-03-22 23:22:00	2	4	8	242.178	241.69	242.544	0.0449317	0.608129	1.4146	50.0277	50.0213	50.0328	50.0285	50.0178	50.036	1.1843	1.11931	1.26599	33.5712	32.8529	34.833	0.044896
2018-03-22 23:23:00	2	4	8	242.244	242.04	242.478	0.0449078	0.608083	1.4146	50.0314	50.0236	50.0366	50.0298	50.0216	50.0413	1.16269	1.09056	1.25923	33.4973	32.7338	35.0126	0.0448699
2018-03-22 23:24:00	2	4	8	242.299	242.175	242.479	0.0448927	0.607574	1.4146	50.0377	50.0236	50.0511	50.0418	50.023	50.0539	1.16237	1.11785	1.21537	33.6185	33.0615	34.8643	0.0448523
2018-03-22 23:25:00	2	4	8	242.497	242.332	242.715	0.0448946	0.606933	1.4146	50.0565	50.0487	50.0649	50.0592	50.0515	50.0687	1.16316	1.12812	1.22469	33.5121	33.0166	34.5586	0.0448549
2018-03-22 23:26:00	2	4	8	242.726	242.447	242.865	0.044746	0.605157	1.4146	50.0527	50.0427	50.0649	50.0502	50.0385	50.0664	1.15515	1.09475	1.20009	33.5461	32.9783	34.569	0.0447028
2018-03-22 23:27:00	2	4	8	242.644	242.499	242.781	0.0447231	0.605171	1.4146	50.0437	50.0373	50.0493	50.0438	50.0337	50.0538	1.17587	1.09495	1.23482	33.3765	32.8289	34.6376	0.0446806
2018-03-22 23:28:00	2	4	8	242.553	242.212	242.782	0.0447017	0.605468	1.4146	50.0406	50.028	50.0493	50.037	50.022	50.0497	1.1669	1.07522	1.22415	33.409	32.764	34.6038	0.0446592
2018-03-22 23:29:00	2	4	8	242.281	242.118	242.412	0.0446989	0.606154	1.4146	50.0276	50.0204	50.0384	50.0293	50.0151	50.0436	1.14727	1.10267	1.1976	33.5846	32.9909	34.7842	0.0446552
2018-03-22 23:30:00	2	4	9	242.587	242.247	242.786	0.044691	0.605536	0.0756671	50.0369	50.0303	50.0427	50.0373	50.0283	50.0448	1.14777	1.10779	1.19557	33.4251	32.8341	34.8085	0.0446478
2018-03-22 23:31:00	2	4	9	226.91	217.408	242.721	0.483292	0.735337	0.0756671	50.0145	50.0072	50.0408	50.0093	49.9922	50.0407	3.78051	1.16678	4.10989	30.5689	13.4803	45.6788	0.485723
2018-03-22 23:32:00	2	4	9	225.847	225.544	226.183	0.481121	0.735664	0.0756671	50.0071	50.0072	50.0073	50.0072	50.004	50.0122	3.94578	3.85971	4.02345	30.3674	29.6404	31.0592	0.483565
2018-03-22 23:33:00	2	4	9	225.874	225.601	226.135	0.484863	0.743573	0.0756671	50.0072	50.007	50.0073	50.0072	50.0038	50.0117	3.88681	3.75601	4.00998	29.6763	29.1015	30.2094	0.487209
2018-03-22 23:34:00	2	4	9	225.868	225.592	226.176	0.486405	0.747927	0.0756671	50.0071	50.0071	50.0072	50.0072	50.0035	50.0118	3.81175	3.70164	3.93093	29.2255	28.8028	29.7508	0.488718
2018-03-22 23:35:00	2	4	9	225.884	225.615	226.133	0.485983	0.749635	0.0756671	50.007	50.007	50.0073	50.0072	50.0033	50.0118	3.76697	3.70324	3.85186	28.964	28.5822	29.3679	0.488264
2018-03-22 23:36:00	2	4	9	225.877	225.633	226.151	0.484321	0.749899	0.0756671	50.007	50.0071	50.0073	50.0072	50.0029	50.0114	3.75546	3.66485	3.82491	28.8407	28.4881	29.2137	0.486574
2018-03-22 23:37:00	2	4	9	225.861	225.548	226.181	0.481596	0.748837	0.0756671	50.0071	50.0071	50.0073	50.0072	50.0036	50.0119	3.75431	3.67835	3.82269	28.8531	28.5314	29.2623	0.483831
2018-03-22 23:38:00	2	4	9	225.857	225.531	226.174	0.479036	0.748275	0.0756671	50.007	50.0071	50.0073	50.0072	50.0029	50.0122	3.75617	3.67914	3.8352	28.8333	28.5016	29.2447	0.481244
2018-03-22 23:39:00	2	4	9	225.872	225.594	226.111	0.476871	0.747542	0.0756671	50.0072	50.0071	50.0073	50.0072	50.0029	50.0117	3.76956	3.69003	3.85051	28.8472	28.498	29.2168	0.479052
2018-03-22 23:40:00	2	4	9	225.867	225.531	226.265	0.474777	0.746688	3.005	50.0072	50.007	50.0073	50.0072	50.0033	50.0116	3.78116	3.70221	3.86722	28.8785	28.5604	29.4244	0.476935
2018-03-22 23:41:00	2	4	9	225.892	225.517	226.202	0.473031	0.745777	3.005	50.007	50.007	50.0073	50.0072	50.0036	50.0119	3.79697	3.70303	3.87714	28.9144	28.5753	29.3218	0.475173
2018-03-22 23:42:00	2	4	9	225.883	225.541	226.157	0.471471	0.744807	3.005	50.007	50.007	50.0073	50.0072	50.0036	50.0114	3.80439	3.70911	3.88626	28.959	28.6177	29.3343	0.473609
2018-03-22 23:43:00	2	4	9	235.717	223.111	242.492	0.0600194	0.656947	3.005	50.0101	49.9944	50.0453	50.0101	49.9897	50.7829	1.51714	1.06595	4.74416	32.8958	18.2506	50.6492	0.060169
2018-03-22 23:44:00	2	4	9	241.142	240.804	241.401	0.0459342	0.617083	3.005	50.0091	50.0071	50.0124	50.0097	50.002	50.0159	1.11584	1.07315	1.15791	33.4691	32.9902	34.6733	0.0459022
2018-03-22 23:45:00	2	4	9	241.437	241.015	241.691	0.0455666	0.614071	3.005	50.0126	50.0075	50.0217	50.013	50.005	50.0252	1.1212	1.08252	1.16561	33.3711	32.7213	34.5514	0.0455342
2018-03-22 23:46:00	2	4	9	241.669	241.449	241.917	0.0453516	0.612146	3.005	50.0042	49.9963	50.0153	50.0033	49.9932	50.0161	1.1037	1.06437	1.16345	33.4537	32.8667	34.9013	0.0453204
2018-03-22 23:47:00	2	4	9	241.902	241.734	242.09	0.0451694	0.60937	3.005	50.0178	50.0064	50.0227	50.0171	50.0038	50.0249	1.12109	1.07589	1.19617	33.7748	33.0891	35.1866	0.0451356
2018-03-22 23:48:00	2	4	9	241.968	241.73	242.145	0.0451057	0.608675	3.005	50.0116	50.0064	50.0195	50.0132	50.003	50.0257	1.13263	1.09348	1.19166	33.9673	33.3729	35.3074	0.0450713
2018-03-22 23:49:00	2	4	9	242.162	241.976	242.328	0.0450286	0.607733	3.005	50.0167	50.0136	50.0217	50.0164	50.0104	50.0245	1.12223	1.06921	1.17473	33.7664	33.1381	35.0042	0.0449959
2018-03-22 23:50:00	2	4	9	242.127	241.926	242.325	0.0449975	0.607752	1.17459	50.0145	50.008	50.0186	50.0137	50.0042	50.0205	1.10841	1.06302	1.15541	33.638	33.0299	35.2038	0.0449685
2018-03-22 23:51:00	2	4	9	242.225	242.042	242.422	0.0449381	0.60475	1.17459	50.0163	50.0089	50.0252	50.0188	50.0065	50.0299	1.14234	1.0774	1.2905	33.6451	31.8557	35.9645	0.044908
2018-03-22 23:52:00	2	4	9	242.29	241.515	242.588	0.0449199	0.606883	1.17459	50.027	50.024	50.0339	50.0285	50.0196	50.0368	1.17585	1.12422	1.30898	33.4515	31.6997	34.9877	0.0448852
2018-03-22 23:53:00	2	4	9	242.25	242.025	242.415	0.0448809	0.607553	1.17459	50.0332	50.0289	50.0349	50.0324	50.0262	50.0381	1.15564	1.07362	1.22111	33.5257	33.08	34.6446	0.0448467
2018-03-22 23:54:00	2	4	9	242.324	242.077	242.518	0.0448788	0.607263	1.17459	50.0318	50.0284	50.0413	50.0338	50.0261	50.0453	1.10704	1.03249	1.15365	33.4267	32.6763	34.917	0.044846
2018-03-22 23:55:00	2	4	9	242.449	242.133	242.687	0.044768	0.606549	1.17459	50.0339	50.0302	50.0413	50.0322	50.0254	50.0402	1.12743	1.07377	1.18866	33.339	32.8374	34.7526	0.0447295
2018-03-22 23:56:00	2	4	9	242.477	242.172	242.664	0.0447329	0.605774	1.17459	50.0364	50.0308	50.0431	50.0373	50.0268	50.0459	1.13756	1.09098	1.18831	33.3921	32.7816	34.7374	0.044692
2018-03-22 23:57:00	2	4	9	242.494	242.271	242.719	0.0447076	0.603198	1.17459	50.0297	50.0229	50.0351	50.0291	50.017	50.0374	1.14407	1.07595	1.30422	33.4031	31.6345	35.1912	0.0446633
2018-03-22 23:58:00	2	4	9	242.678	242.319	242.953	0.0446983	0.604826	1.17459	50.0344	50.0281	50.0473	50.0369	50.0236	50.0505	1.13216	1.09651	1.16903	33.5095	32.9756	34.7318	0.0446544
2018-03-22 23:59:00	2	4	9	242.763	242.554	242.972	0.0446754	0.604696	1.17459	50.0346	50.0243	50.0473	50.0326	50.0204	50.0447	1.15588	1.11355	1.20338	33.3438	32.7491	34.6367	0.0446348
2018-03-23 00:00:00	2	4	10	242.663	242.47	242.807	0.0446937	0.604887	0.0916512	50.0146	49.9915	50.0353	50.0081	49.9854	50.0328	1.13921	1.10056	1.19196	33.5468	32.8552	34.8673	0.0446545
2018-03-23 00:01:00	2	4	10	227.094	218.742	242.68	0.445089	0.716107	0.0916512	50.0035	49.9942	50.0073	50.0056	49.985	50.0142	3.96629	1.14819	4.64046	34.4906	12.539	48.239	0.447795
2018-03-23 00:02:00	2	4	10	225.885	225.475	226.268	0.442459	0.715279	0.0916512	50.0071	50.0072	50.0073	50.0072	50.0034	50.0123	4.1543	4.07221	4.25435	34.5607	33.6321	35.5305	0.445268
2018-03-23 00:03:00	2	4	10	225.947	225.6	226.247	0.450811	0.726827	0.0916512	50.0072	50.0071	50.0073	50.0072	50.0034	50.0116	4.17585	4.07308	4.28586	33.5785	33.0125	34.2077	0.453491
2018-03-23 00:04:00	2	4	10	225.976	225.706	226.246	0.454037	0.732355	0.0916512	50.007	50.007	50.0073	50.0072	50.0032	50.0121	4.18036	4.08328	4.24683	33.1192	32.5802	33.5717	0.456627
2018-03-23 00:05:00	2	4	10	225.957	225.701	226.18	0.453908	0.735292	0.0916512	50.007	50.0071	50.0073	50.0072	50.0032	50.0115	4.13271	4.02883	4.18958	32.8042	32.3604	33.258	0.456435
2018-03-23 00:06:00	2	4	10	225.938	225.679	226.239	0.452381	0.735669	0.0916512	50.0071	50.0071	50.0073	50.0072	50.0031	50.0115	4.08458	3.95701	4.21309	32.7187	32.3831	33.0961	0.454883
2018-03-23 00:07:00	2	4	10	225.921	225.613	226.208	0.450271	0.734414	0.0916512	50.007	50.0071	50.0072	50.0072	50.0025	50.0119	4.05018	3.96509	4.17852	32.7758	32.3337	33.2496	0.452769
2018-03-23 00:08:00	2	4	10	225.909	225.657	226.332	0.447984	0.733549	0.0916512	50.007	50.007	50.0073	50.0071	50.0033	50.0119	4.01323	3.92463	4.1089	32.7767	32.4807	33.2101	0.45048
2018-03-23 00:09:00	2	4	10	225.891	225.587	226.228	0.445474	0.73232	0.0916512	50.007	50.007	50.0073	50.0072	50.0034	50.0123	3.98054	3.90418	4.07797	32.7789	32.4813	33.1942	0.447959
2018-03-23 00:10:00	2	4	10	225.879	225.604	226.215	0.443485	0.730688	4.64766	50.007	50.0071	50.0073	50.0072	50.0033	50.0118	3.95338	3.88829	4.03117	32.8346	32.4839	33.2124	0.445973
2018-03-23 00:11:00	2	4	10	225.883	225.511	226.339	0.441962	0.730045	4.64766	50.0072	50.007	50.0074	50.0072	50.0032	50.012	3.93135	3.87033	4.00527	32.8134	32.4726	33.2366	0.444442
2018-03-23 00:12:00	2	4	10	225.886	225.576	226.212	0.440276	0.72971	4.64766	50.007	50.007	50.0074	50.0072	50.0028	50.0124	3.91633	3.8569	3.98277	32.7401	32.3773	33.1142	0.442735
2018-03-23 00:13:00	2	4	10	234.844	223.933	241.561	0.0608716	0.656562	4.64766	49.9466	49.927	50.0073	49.9339	49.1766	50.0097	1.53389	1.06373	3.94393	33.1868	22.7694	50.5547	0.0610441
2018-03-23 00:14:00	2	4	10	240.328	239.787	240.638	0.0458669	0.618431	4.64766	49.9345	49.9293	49.9451	49.937	49.9286	49.9484	1.13275	1.09668	1.16862	33.7226	33.2021	35.2162	0.0458339
2018-03-23 00:15:00	2	4	10	240.8	240.476	241.033	0.0455258	0.615118	4.64766	49.9521	49.9451	49.9606	49.9537	49.9434	49.9646	1.11781	1.0521	1.17007	33.631	32.97	35.063	0.0454937
2018-03-23 00:16:00	2	4	10	241.019	240.778	241.266	0.0453112	0.612913	4.64766	49.9569	49.942	49.9697	49.9549	49.9383	49.9742	1.11754	1.06719	1.14957	33.5005	32.8468	34.9681	0.0452798
2018-03-23 00:17:00	2	4	10	241.142	240.837	241.594	0.0451503	0.611616	4.64766	49.9392	49.9326	49.9457	49.9396	49.9312	49.948	1.13596	1.08201	1.17448	33.5542	32.9279	35.2569	0.0451174
2018-03-23 00:18:00	2	4	10	241.529	241.376	241.696	0.0450917	0.609933	4.64766	49.9436	49.9377	49.9489	49.9444	49.9348	49.9523	1.13555	1.08189	1.1816	33.4624	32.9416	34.8469	0.0450598
2018-03-23 00:19:00	2	4	10	241.637	241.425	241.841	0.0450343	0.609865	4.64766	49.9543	49.9489	49.9643	49.9566	49.946	49.9687	1.14949	1.10879	1.18907	33.3402	32.8112	34.5862	0.0450028
2018-03-23 00:20:00	2	4	10	241.72	241.45	241.894	0.044975	0.609813	1.24865	49.9635	49.9541	49.976	49.9655	49.9502	49.9787	1.18431	1.06862	1.25477	33.2131	32.6305	34.4759	0.0449439
2018-03-23 00:21:00	2	4	10	241.609	240.881	241.861	0.0449487	0.608251	1.24865	49.9877	49.976	50.0062	49.9925	49.9722	50.017	1.12818	1.05504	1.30849	33.2305	31.4414	35.2521	0.0449186
2018-03-23 00:22:00	2	4	10	241.723	241.543	241.857	0.0449192	0.608317	1.24865	50.0151	50.0062	50.026	50.0172	50.0067	50.0282	1.13122	1.09226	1.17226	33.4353	32.9202	34.7277	0.0448894
2018-03-23 00:23:00	2	4	10	241.7	241.606	241.825	0.0448926	0.608219	1.24865	50.0185	50.0139	50.0265	50.0195	50.0115	50.0295	1.13136	1.06916	1.16803	33.4844	32.8789	34.6013	0.0448615
2018-03-23 00:24:00	2	4	10	241.677	241.407	241.818	0.0448552	0.608098	1.24865	50.0226	50.0164	50.0265	50.0219	50.0138	50.0303	1.12031	1.05297	1.19091	33.5435	32.9055	34.9598	0.0448236
2018-03-23 00:25:00	2	4	10	241.646	241.291	241.823	0.0447313	0.607379	1.24865	50.0235	50.02	50.0292	50.0237	50.0163	50.0333	1.11248	1.05267	1.16905	33.5229	32.9132	34.7137	0.0447002
2018-03-23 00:26:00	2	4	10	241.695	241.404	241.944	0.0446929	0.604521	1.24865	50.0299	50.0237	50.0375	50.0308	50.021	50.0421	1.09388	0.982259	1.21588	33.322	31.5728	35.0899	0.044661
2018-03-23 00:27:00	2	4	10	241.805	241.626	241.999	0.0446986	0.606047	1.24865	50.0286	50.0254	50.0334	50.0293	50.0212	50.038	1.06552	0.983401	1.2006	33.4088	31.4597	34.9524	0.0446685
2018-03-23 00:28:00	2	4	10	241.782	241.629	241.924	0.0446696	0.60658	1.24865	50.0291	50.0181	50.0344	50.0283	50.0129	50.0369	1.0647	1.00741	1.13238	33.3681	32.8784	34.5056	0.0446415
2018-03-23 00:29:00	2	4	10	241.792	241.643	241.908	0.044701	0.606864	1.24865	50.0289	50.0227	50.0347	50.0294	50.0188	50.0377	1.14009	1.03115	1.1908	33.5211	33.0038	34.7331	0.0446676
2018-03-23 00:30:00	2	5	6	241.887	241.712	242.091	0.044671	0.606446	0.105944	50.0259	50.0217	50.0307	50.0245	50.0177	50.0313	1.12795	1.08569	1.16709	33.5425	33.0147	34.8036	0.0446342
2018-03-23 00:31:00	2	5	6	230.485	228.152	242.045	0.517365	0.892023	0.105944	50.0103	50.0071	50.0218	50.008	50.0051	50.0196	6.57109	1.09815	7.58666	43.9294	32.8048	109.532	0.520628
2018-03-23 00:32:00	2	5	6	229.668	229.289	230.017	0.549964	0.909242	0.105944	50.007	50.0071	50.0073	50.0072	50.0047	50.0103	6.92449	6.86661	6.9903	41.7465	41.0727	42.4401	0.553402
2018-03-23 00:33:00	2	5	6	229.68	229.368	230.014	0.547189	0.909884	0.105944	50.0072	50.0071	50.0073	50.0072	50.0053	50.0102	6.89601	6.82771	6.95808	41.3343	40.5275	41.8982	0.550499
2018-03-23 00:34:00	2	5	6	225.637	216.559	235.568	1.29615	0.950106	0.105944	50.0071	50.0069	50.0074	50.0071	50.0001	50.0139	3.24817	2.30231	7.4127	16.6459	10.1396	41.537	1.29451
2018-03-23 00:35:00	2	5	6	225.465	225.057	225.717	1.3221	0.95779	0.105944	50.007	50.0069	50.0073	50.0071	50.0016	50.0145	2.99661	2.8342	3.15208	15.5496	14.5799	16.5475	1.32033
2018-03-23 00:36:00	2	5	6	225.469	225.175	225.734	1.32506	0.958394	0.105944	50.0072	50.007	50.0074	50.0072	49.9991	50.0144	2.97382	2.82384	3.13398	15.5605	14.5666	16.6393	1.32336
2018-03-23 00:37:00	2	5	6	225.47	225.153	225.712	1.3291	0.95886	0.105944	50.007	50.007	50.0074	50.0072	50.0008	50.015	2.98763	2.81224	3.1522	15.6524	14.6735	16.6329	1.32739
2018-03-23 00:38:00	2	5	6	225.481	225.139	225.829	1.33379	0.959477	0.105944	50.007	50.007	50.0073	50.0072	50.0011	50.014	3.00669	2.84357	3.13869	15.5607	14.5413	16.537	1.33215
2018-03-23 00:39:00	2	5	6	225.499	225.181	225.82	1.33861	0.960141	0.105944	50.0071	50.0069	50.0073	50.0071	49.9998	50.0154	2.98767	2.83958	3.12707	15.3812	14.3997	16.4248	1.33705
2018-03-23 00:40:00	2	5	6	225.492	225.202	225.793	1.34209	0.960457	7.69537	50.007	50.0069	50.0073	50.0071	50.0009	50.0142	2.97982	2.827	3.08501	15.3859	14.421	16.3918	1.34049
2018-03-23 00:41:00	2	5	6	225.497	225.208	225.743	1.34369	0.960677	7.69537	50.0072	50.007	50.0075	50.0072	50.0014	50.0149	2.98782	2.83172	3.12242	15.4033	14.4997	16.3662	1.3421
2018-03-23 00:42:00	2	5	6	225.528	225.133	225.863	1.34914	0.961367	7.69537	50.0074	50.0071	50.0074	50.0073	50.0011	50.0146	3.00596	2.84549	3.13863	15.2017	14.172	16.2249	1.34763
2018-03-23 00:43:00	2	5	6	234.979	224.276	241.744	0.0920369	0.765114	7.69537	50.0184	49.9811	50.0329	50.022	49.3956	50.0393	1.41978	0.998469	3.10191	32.5328	14.339	51.7518	0.0920635
2018-03-23 00:44:00	2	5	6	239.796	239.556	240.046	0.0464613	0.623956	7.69537	50.0296	50.026	50.0354	50.0306	50.022	50.0383	1.08201	1.01908	1.1369	33.3913	32.9019	34.7334	0.0464273
2018-03-23 00:45:00	2	5	6	239.946	239.678	240.179	0.0462023	0.621957	7.69537	50.0328	50.0289	50.0354	50.0316	50.026	50.0397	1.04356	0.994157	1.09694	33.2776	32.6396	34.5387	0.046173
2018-03-23 00:46:00	2	5	6	240.238	239.992	240.485	0.0459644	0.619344	7.69537	50.0238	50.0166	50.0307	50.0222	50.0142	50.0334	1.06336	1.03046	1.10392	33.3295	32.7985	34.2636	0.0459351
2018-03-23 00:47:00	2	5	6	240.535	240.378	240.778	0.04579	0.617092	7.69537	50.0138	50.0056	50.0197	50.0115	50.0019	50.018	1.06349	1.01128	1.10665	33.3603	32.8454	34.6736	0.0457604
2018-03-23 00:48:00	2	5	6	240.797	240.65	240.972	0.0456118	0.61536	7.69537	50.0136	50.0056	50.025	50.0167	50.0052	50.0277	1.07203	1.02606	1.12442	33.3599	32.6839	34.6051	0.0455814
2018-03-23 00:49:00	2	5	6	240.891	240.684	241.081	0.0454664	0.613985	7.69537	50.0246	50.0138	50.0268	50.0228	50.0101	50.033	1.05386	0.998512	1.09461	33.5212	32.937	34.7077	0.045436
2018-03-23 00:50:00	2	5	6	241.094	240.798	241.371	0.0453333	0.612412	1.82123	50.0178	50.0138	50.025	50.0197	50.0094	50.0288	1.06902	1.00861	1.12332	33.5772	33.0691	34.7099	0.0453014
2018-03-23 00:51:00	2	5	6	241.228	241.036	241.457	0.0452437	0.611752	1.82123	50.0245	50.0195	50.028	50.0246	50.015	50.0313	1.09522	1.04299	1.13326	33.5454	32.9998	34.9632	0.0452109
2018-03-23 00:52:00	2	5	6	241.328	241.174	241.496	0.0451433	0.610791	1.82123	50.0183	50.0111	50.0258	50.0164	50.0073	50.0241	1.0768	1.02872	1.13078	33.4306	32.8703	34.6251	0.0451102
2018-03-23 00:53:00	2	5	6	241.512	241.289	241.7	0.0450752	0.60982	1.82123	50.0188	50.0137	50.023	50.0198	50.013	50.0274	1.08766	1.03912	1.13229	33.4584	33.0167	34.7182	0.045043
2018-03-23 00:54:00	2	5	6	241.544	241.389	241.662	0.0449979	0.609483	1.82123	50.0341	50.0186	50.0438	50.0369	50.0232	50.0478	1.11756	1.06121	1.16503	33.4628	32.8958	34.6418	0.0449665
2018-03-23 00:55:00	2	5	6	241.499	241.313	241.71	0.0449651	0.609121	1.82123	50.0387	50.0358	50.0415	50.0388	50.0331	50.0442	1.10667	1.03523	1.15088	33.5173	32.9233	34.7826	0.0449326
2018-03-23 00:56:00	2	5	6	241.518	241.325	241.691	0.0449106	0.608868	1.82123	50.0322	50.026	50.0363	50.0307	50.0234	50.0397	1.07284	1.01781	1.12334	33.5698	32.9606	35.0365	0.0448783
2018-03-23 00:57:00	2	5	6	241.701	241.526	241.85	0.0449014	0.608591	1.82123	50.0325	50.0276	50.0369	50.0333	50.0248	50.039	1.08981	1.01044	1.14847	33.5094	32.922	35.0243	0.044866
2018-03-23 00:58:00	2	5	6	241.655	241.154	241.989	0.0448564	0.60814	1.82123	50.0406	50.0323	50.0449	50.0423	50.0321	50.0483	1.10887	1.04805	1.15731	33.6166	32.9603	34.9775	0.0448179
2018-03-23 00:59:00	2	5	6	241.615	241.45	241.756	0.0448226	0.607571	1.82123	50.0276	50.0166	50.0421	50.0242	50.0112	50.0404	1.07549	1.0078	1.12482	33.7371	33.1403	35.1101	0.0447832
2018-03-23 01:00:00	2	5	7	241.75	241.482	242.081	0.0448346	0.604977	0.0932909	50.0295	50.0208	50.0333	50.0303	50.0166	50.0412	1.11981	1.04427	1.26718	33.5854	31.8111	35.486	0.0447947
2018-03-23 01:01:00	2	5	7	229.904	214.01	241.879	0.662222	0.910186	0.0932909	50.0107	50.0064	50.025	50.0079	49.9808	50.0614	6.28746	1.07269	7.45747	38.7224	18.8485	94.5185	0.664683
2018-03-23 01:02:00	2	5	7	229.003	224.095	230.63	0.699427	0.922418	0.0932909	50.0071	50.0071	50.0073	50.0072	49.986	50.0537	6.60414	5.30141	7.20457	36.7022	18.8663	45.0616	0.701846
2018-03-23 01:03:00	2	5	7	228.997	224.116	231.49	0.694985	0.922876	0.0932909	50.0069	50.0062	50.0073	50.007	49.9749	50.0503	6.55524	5.17264	7.23175	36.2572	18.4066	44.1017	0.697278
2018-03-23 01:04:00	2	5	7	229.013	224.042	230.74	0.691831	0.924146	0.0932909	50.0072	50.0071	50.0075	50.0073	49.9812	50.0506	6.53216	5.15925	7.30845	36.0156	19.199	40.5379	0.694041
2018-03-23 01:05:00	2	5	7	229.006	224.484	231.724	0.690664	0.924438	0.0932909	50.0068	50.0062	50.0074	50.007	49.9781	50.0114	6.53386	5.17303	7.2914	35.9959	18.4773	40.5824	0.69285
2018-03-23 01:06:00	2	5	7	228.98	223.967	230.98	0.689021	0.923596	0.0932909	50.0073	50.0072	50.008	50.0074	49.9803	50.0648	6.53079	5.13778	7.26741	36.0129	19.2382	44.4374	0.691172
2018-03-23 01:07:00	2	5	7	228.986	224.505	231.539	0.688411	0.923961	0.0932909	50.0068	50.006	50.0074	50.007	49.9776	50.0115	6.51618	5.1547	7.19434	35.9699	18.5775	41.4312	0.690509
2018-03-23 01:08:00	2	5	7	228.948	224.132	229.934	0.688502	0.92258	0.0932909	50.0072	50.007	50.0077	50.0073	49.9822	50.0813	6.51888	5.14737	7.20017	36.0848	19.0322	46.5048	0.690591
2018-03-23 01:09:00	2	5	7	228.958	224.442	231.414	0.68805	0.92379	0.0932909	50.0067	50.0059	50.0073	50.0068	49.9811	50.0155	6.51698	5.1705	7.21705	36.0365	18.6788	40.4844	0.690087
2018-03-23 01:10:00	2	5	7	228.953	224.248	230.848	0.686604	0.923619	5.25904	50.0069	50.0062	50.0074	50.0071	49.9803	50.0544	6.51834	5.16004	7.22555	36.0796	18.8801	40.399	0.688624
2018-03-23 01:11:00	2	5	7	228.959	224.168	230.792	0.688968	0.924119	5.25904	50.0071	50.0061	50.0077	50.0071	49.9822	50.0477	6.5138	5.14945	7.22284	36.0006	19.1479	40.5816	0.691022
2018-03-23 01:12:00	2	5	7	228.97	224.34	231.737	0.686689	0.924211	5.25904	50.0071	50.0063	50.0073	50.0071	49.9849	50.029	6.49993	5.10973	7.23955	35.957	19.1911	40.5367	0.688775
2018-03-23 01:13:00	2	5	7	235.203	223.659	241.771	0.0605029	0.68641	5.25904	50.0261	49.9982	50.105	50.028	49.9851	51.3348	1.52097	1.00796	6.53474	33.3704	27.8875	50.1152	0.0606334
2018-03-23 01:14:00	2	5	7	240.212	239.795	240.516	0.046151	0.620261	5.25904	50.0223	50.0188	50.0278	50.0229	50.0147	50.0352	1.04619	0.993851	1.07817	33.5344	32.8137	34.8378	0.0461199
2018-03-23 01:15:00	2	5	7	240.45	240.2	240.601	0.0458329	0.617479	5.25904	50.0156	50.0085	50.0227	50.0155	50.0037	50.0243	1.05959	0.993451	1.11419	33.5743	33.0971	34.7891	0.0458034
2018-03-23 01:16:00	2	5	7	240.624	240.359	240.896	0.0455729	0.613111	5.25904	50.0118	49.9981	50.0223	50.0086	49.9929	50.0243	1.07612	1.0018	1.23936	33.4974	31.7972	35.6254	0.0455444
2018-03-23 01:17:00	2	5	7	240.789	240.6	240.925	0.0453508	0.612733	5.25904	50.0061	50.0022	50.011	50.0071	49.9983	50.0197	1.04481	0.997247	1.2163	33.8662	32.1198	35.1912	0.0453224
2018-03-23 01:18:00	2	5	7	241.065	240.835	241.319	0.0452503	0.612399	5.25904	50.0032	49.9954	50.0086	50.0011	49.993	50.0112	1.07027	1.00331	1.14836	33.6753	33.0821	35.0475	0.0452212
2018-03-23 01:19:00	2	5	7	241.108	240.934	241.299	0.0451167	0.610932	5.25904	50.0026	49.9954	50.0151	50.0054	49.9917	50.0186	1.0894	1.03361	1.14117	33.7296	33.1693	35.0044	0.0450868
2018-03-23 01:20:00	2	5	7	241.259	240.996	241.511	0.045068	0.609877	2.07457	50.0143	50.0097	50.0195	50.015	50.0051	50.0255	1.09471	1.02196	1.15878	33.6737	33.0461	35.0237	0.04504
2018-03-23 01:21:00	2	5	7	241.297	241.091	241.427	0.0450006	0.609573	2.07457	50.0062	49.9999	50.0161	50.0053	49.9948	50.0173	1.0912	1.03613	1.14091	33.7854	33.143	35.4475	0.0449719
2018-03-23 01:22:00	2	5	7	241.471	241.195	241.662	0.044993	0.609048	2.07457	50.0056	50.0028	50.0114	50.0054	49.9989	50.0188	1.10155	1.05047	1.14966	33.8787	33.183	35.1598	0.0449621
2018-03-23 01:23:00	2	5	7	241.387	240.741	241.703	0.0449253	0.608371	2.07457	50.0194	50.0102	50.0258	50.0194	50.0057	50.0308	1.09266	1.0275	1.1395	33.8582	33.2413	35.3146	0.044896
2018-03-23 01:24:00	2	5	7	241.454	241.222	241.732	0.0449259	0.60911	2.07457	49.9985	49.9863	50.0102	49.9945	49.9811	50.0099	1.10121	1.04271	1.14359	33.7603	33.0708	35.3203	0.0448957
2018-03-23 01:25:00	2	5	7	241.573	241.374	241.734	0.04488	0.608396	2.07457	49.9923	49.982	50.0144	49.997	49.9783	50.0173	1.11523	1.04553	1.16138	33.7059	33.0563	35.2503	0.0448479
2018-03-23 01:26:00	2	5	7	241.652	241.48	241.865	0.0448642	0.607401	2.07457	50.0192	50.0112	50.025	50.0197	50.0085	50.0342	1.12777	1.07346	1.17086	33.8232	33.2609	35.0664	0.0448309
2018-03-23 01:27:00	2	5	7	241.785	241.611	241.911	0.0447092	0.605703	2.07457	50.0183	50.0145	50.0259	50.0196	50.0104	50.0306	1.13739	1.08907	1.17378	33.8098	33.0601	35.1476	0.0446732
2018-03-23 01:28:00	2	5	7	241.727	241.529	241.918	0.0447072	0.606549	2.07457	50.0091	49.9935	50.0259	50.0079	49.9886	50.0295	1.11359	1.0574	1.16172	33.6043	32.9863	34.9753	0.0446717
2018-03-23 01:29:00	2	5	7	241.93	241.697	242.081	0.0447095	0.605771	2.07457	50.0145	50.0094	50.0178	50.0138	50.0037	50.0225	1.11008	1.03571	1.1591	33.502	32.9515	34.6817	0.0446738
2018-03-23 01:30:00	2	5	8	241.965	241.777	242.165	0.0446855	0.605593	0.0709872	50.0255	50.0149	50.0358	50.0275	50.019	50.0382	1.12071	1.06668	1.17686	33.4981	32.8905	34.9251	0.0446503
2018-03-23 01:31:00	2	5	8	230.206	210.199	241.901	0.494739	0.885608	0.0709872	50.0116	50.0071	50.0269	50.0083	50.004	50.0267	6.49433	1.11006	8.94457	44.1271	33.4245	111.957	0.497759
2018-03-23 01:32:00	2	5	8	229.497	229.24	229.841	0.517006	0.904349	0.0709872	50.007	50.007	50.0074	50.0072	50.0043	50.0111	6.76559	6.7135	6.82689	41.4209	40.9047	41.8702	0.519987
2018-03-23 01:33:00	2	5	8	229.489	229.226	229.766	0.514252	0.904831	0.0709872	50.0071	50.0071	50.0074	50.0072	50.0043	50.0105	6.71236	6.66065	6.7654	40.7619	40.3564	41.4259	0.516982
2018-03-23 01:34:00	2	5	8	229.435	229.19	229.732	0.512058	0.904436	0.0709872	50.0071	50.0071	50.0074	50.0072	50.0041	50.0114	6.69297	6.65798	6.74446	40.5992	40.2989	40.9501	0.514682
2018-03-23 01:35:00	2	5	8	229.383	229.111	229.671	0.510714	0.903996	0.0709872	50.0073	50.007	50.0074	50.0072	50.0042	50.0108	6.68558	6.65375	6.72323	40.5803	40.2359	40.8854	0.513293
2018-03-23 01:36:00	2	5	8	229.368	228.998	229.718	0.510247	0.903624	0.0709872	50.0074	50.0071	50.0074	50.0073	50.0043	50.0109	6.68685	6.65039	6.73065	40.6506	40.2754	41.0695	0.512805
2018-03-23 01:37:00	2	5	8	229.372	229.073	229.618	0.509463	0.903209	0.0709872	50.0071	50.007	50.0074	50.0072	50.0038	50.0107	6.68421	6.54468	6.72807	40.6589	40.2892	40.9919	0.51198
2018-03-23 01:38:00	2	5	8	229.375	229.095	229.692	0.509264	0.903024	0.0709872	50.007	50.0071	50.0074	50.0072	50.004	50.0109	6.68868	6.64086	6.72043	40.6594	40.2196	40.9443	0.511739
2018-03-23 01:39:00	2	5	8	229.355	229.048	229.648	0.509014	0.902917	0.0709872	50.0071	50.0071	50.0073	50.0072	50.0043	50.0112	6.68847	6.65002	6.7268	40.6791	40.3336	40.998	0.511472
2018-03-23 01:40:00	2	5	8	229.353	229.042	229.623	0.508805	0.903037	3.32833	50.0074	50.007	50.0075	50.0073	50.0035	50.011	6.67797	6.60166	6.71665	40.6294	40.1671	40.8868	0.511261
2018-03-23 01:41:00	2	5	8	229.359	229.105	229.692	0.508797	0.903282	3.32833	50.0071	50.0071	50.0073	50.0072	50.0047	50.0112	6.66295	6.57159	6.71267	40.531	39.961	40.8387	0.511275
2018-03-23 01:42:00	2	5	8	229.378	229.099	229.651	0.50883	0.903626	3.32833	50.0071	50.0071	50.0073	50.0072	50.0045	50.0105	6.64492	6.60039	6.69831	40.383	40.0723	40.6723	0.511331
2018-03-23 01:43:00	2	5	8	235.687	224.355	241.938	0.0674069	0.702183	3.32833	50.0017	49.9924	50.0073	50.0012	49.6948	50.015	1.62065	1.02093	6.6831	33.5254	30.9951	51.2351	0.0675933
2018-03-23 01:44:00	2	5	8	240.456	240.17	240.79	0.0459516	0.618676	3.32833	50.0068	50.0008	50.0189	50.0089	49.9975	50.0231	1.06529	1.01412	1.10986	33.5375	32.9587	35.0478	0.0459239
2018-03-23 01:45:00	2	5	8	240.888	240.667	241.128	0.0456236	0.615356	3.32833	50.0096	49.9973	50.0189	50.0081	49.9934	50.0174	1.07045	1.01876	1.14387	33.51	32.9442	34.7898	0.045597
2018-03-23 01:46:00	2	5	8	241.209	240.959	241.544	0.0453653	0.610177	3.32833	50.0124	50.0068	50.0197	50.0131	50.0004	50.0264	1.12442	1.05811	1.34058	33.2833	31.6854	35.2071	0.0453383
2018-03-23 01:47:00	2	5	8	241.484	241.32	241.626	0.0452149	0.610325	3.32833	50.0117	49.9961	50.0267	50.014	49.9873	50.0294	1.10779	1.01289	1.29936	33.392	32.0096	34.7047	0.0451872
2018-03-23 01:48:00	2	5	8	241.491	241.312	241.74	0.0451074	0.610214	3.32833	50.0262	50.0115	50.0381	50.0237	50.0077	50.0411	1.12647	1.06314	1.16308	33.4933	32.9727	34.9865	0.0450775
2018-03-23 01:49:00	2	5	8	241.479	241.344	241.611	0.0450272	0.609418	3.32833	50.0205	50.0115	50.0317	50.0238	50.0129	50.0376	1.11902	1.05253	1.18014	33.5554	32.9581	34.8425	0.0449969
2018-03-23 01:50:00	2	5	8	241.522	241.369	241.7	0.0449566	0.609162	1.29741	50.0341	50.0262	50.0397	50.0332	50.0227	50.0456	1.11525	1.0663	1.19107	33.487	32.7406	34.6516	0.0449252
2018-03-23 01:51:00	2	5	8	241.432	241.138	241.669	0.0449225	0.607409	1.29741	50.0233	50.0193	50.0264	50.0223	50.0098	50.0311	1.08931	1.03162	1.24699	33.5368	31.6502	35.2294	0.0448881
2018-03-23 01:52:00	2	5	8	241.623	241.027	241.827	0.0448963	0.607989	1.29741	50.0187	50.0172	50.0288	50.02	50.0127	50.034	1.07263	1.01973	1.11264	33.602	32.9426	35.0477	0.0448623
2018-03-23 01:53:00	2	5	8	241.729	241.518	241.84	0.0448657	0.607779	1.29741	50.0292	50.0258	50.0343	50.0302	50.02	50.0378	1.06172	1.01085	1.10311	33.5312	32.9658	34.691	0.0448324
2018-03-23 01:54:00	2	5	8	241.726	241.51	241.863	0.0448524	0.607519	1.29741	50.0343	50.031	50.0384	50.0348	50.028	50.0415	1.03692	0.977366	1.09539	33.57	33.0043	35.1044	0.0448188
2018-03-23 01:55:00	2	5	8	241.847	241.623	242.008	0.0447686	0.606641	1.29741	50.0363	50.0325	50.0402	50.0355	50.0301	50.0429	1.04098	0.964158	1.08319	33.6797	32.9703	34.8322	0.044731
2018-03-23 01:56:00	2	5	8	241.902	241.793	242.057	0.0446675	0.605515	1.29741	50.03	50.0267	50.0409	50.0314	50.0229	50.0438	1.06514	1.01017	1.10736	33.5817	33.1163	34.8266	0.0446291
2018-03-23 01:57:00	2	5	8	241.826	241.64	241.921	0.0446862	0.605975	1.29741	50.0322	50.0204	50.0409	50.0298	50.0163	50.0421	1.07867	1.03553	1.12084	33.6746	32.8337	34.852	0.0446463
2018-03-23 01:58:00	2	5	8	241.738	241.457	241.867	0.0446697	0.605916	1.29741	50.0132	50.0057	50.026	50.0104	50.0029	50.0285	1.08409	1.02693	1.12397	33.7587	32.9239	35.0031	0.0446303
2018-03-23 01:59:00	2	5	8	241.732	241.546	242.006	0.0446766	0.605797	1.29741	50.0189	50.0084	50.031	50.0195	50.0066	50.0349	1.09919	1.06715	1.14103	33.6721	33.0833	35.0237	0.0446383
2018-03-23 02:00:00	2	5	9	241.827	241.642	241.955	0.044666	0.605232	0.0859936	50.0142	50.0038	50.0214	50.0151	49.999	50.026	1.10689	1.0636	1.14756	33.8832	33.1546	35.4199	0.0446263
2018-03-23 02:01:00	2	5	9	230.417	228.752	241.793	0.62677	0.916765	0.0859936	50.0092	50.0071	50.0173	50.0077	50.0047	50.0187	6.27143	1.12207	9.93928	36.1192	32.4445	110.708	0.628422
2018-03-23 02:02:00	2	5	9	229.471	229.151	229.813	0.672371	0.93312	0.0859936	50.0071	50.0072	50.0073	50.0072	50.0046	50.0105	6.58434	6.53563	6.63518	32.9328	32.5961	33.3012	0.673774
2018-03-23 02:03:00	2	5	9	229.422	229.044	229.727	0.668322	0.933066	0.0859936	50.0071	50.0072	50.0073	50.0073	50.0048	50.0106	6.53116	6.48196	6.57443	32.4768	32.2346	32.8167	0.66951
2018-03-23 02:04:00	2	5	9	229.373	229.038	229.674	0.664798	0.932449	0.0859936	50.0072	50.0071	50.0073	50.0072	50.005	50.0108	6.50856	6.4591	6.58051	32.378	32.1945	32.5349	0.665875
2018-03-23 02:05:00	2	5	9	229.356	228.999	229.708	0.662248	0.931936	0.0859936	50.0071	50.0071	50.0074	50.0073	50.0048	50.0105	6.4962	6.45951	6.52713	32.3321	32.1035	32.4775	0.663274
2018-03-23 02:06:00	2	5	9	229.384	229.025	229.687	0.661002	0.93173	0.0859936	50.0072	50.0071	50.0075	50.0072	50.0047	50.0107	6.49598	6.4577	6.53807	32.3111	32.076	32.5052	0.662037
2018-03-23 02:07:00	2	5	9	229.385	229.016	229.632	0.659967	0.931485	0.0859936	50.0071	50.0072	50.0073	50.0072	50.0049	50.0105	6.51055	6.47252	6.56103	32.3884	32.1863	32.5838	0.661008
2018-03-23 02:08:00	2	5	9	229.38	229.027	229.694	0.659113	0.931303	0.0859936	50.0074	50.0071	50.0073	50.0072	50.0048	50.0106	6.52034	6.48613	6.55538	32.4421	32.23	32.6902	0.660153
2018-03-23 02:09:00	2	5	9	229.379	229.09	229.653	0.657855	0.931062	0.0859936	50.0071	50.0071	50.0073	50.0072	50.0048	50.0108	6.51159	6.47756	6.55106	32.4006	32.0506	32.6423	0.658843
2018-03-23 02:10:00	2	5	9	229.356	229.137	229.605	0.657217	0.930913	5.67658	50.007	50.0071	50.0073	50.0072	50.0047	50.0108	6.50819	6.42562	6.55144	32.4689	32.1161	32.7732	0.658206
2018-03-23 02:11:00	2	5	9	229.344	228.99	229.629	0.65644	0.930791	5.67658	50.0071	50.0072	50.0073	50.0072	50.0046	50.0108	6.50086	6.46655	6.53094	32.48	32.1352	32.7286	0.657418
2018-03-23 02:12:00	2	5	9	229.343	229.031	229.7	0.655487	0.930663	5.67658	50.0071	50.0071	50.0074	50.0072	50.0048	50.0108	6.48974	6.43141	6.52539	32.4674	32.1042	32.7316	0.65645
2018-03-23 02:13:00	2	5	9	235.427	224.378	242.073	0.0702494	0.715388	5.67658	49.9795	49.9624	50.0071	49.973	49.802	50.0101	1.57507	1.0727	6.50749	33.1454	20.43	59.0576	0.0703476
2018-03-23 02:14:00	2	5	9	240.444	240.169	240.639	0.0460965	0.619631	5.67658	49.9739	49.9678	49.984	49.9765	49.9679	49.9908	1.11535	1.07217	1.15897	33.4324	32.9515	34.6537	0.0460685
2018-03-23 02:15:00	2	5	9	240.79	240.459	241.112	0.0457832	0.616456	5.67658	49.9877	49.984	49.992	49.9889	49.9838	49.995	1.10973	1.07219	1.13781	33.5653	33.0992	35.2117	0.0457541
2018-03-23 02:16:00	2	5	9	241.179	240.943	241.437	0.0455148	0.611018	5.67658	49.9899	49.9795	50.0012	49.9913	49.9719	50.0081	1.11322	1.05911	1.29067	33.5204	32.0016	35.4691	0.0454847
2018-03-23 02:17:00	2	5	9	241.367	241.074	241.541	0.0453391	0.61118	5.67658	49.9996	49.9958	50.0028	49.9991	49.9896	50.0088	1.1023	1.07056	1.25358	33.5545	31.8774	34.8842	0.0453115
2018-03-23 02:18:00	2	5	9	241.236	240.958	241.405	0.0451972	0.611261	5.67658	50.0001	49.993	50.0065	50.0009	49.9889	50.0098	1.12938	1.09904	1.16079	33.6165	32.9853	34.8897	0.0451705
2018-03-23 02:19:00	2	5	9	241.333	241.104	241.566	0.0450886	0.610155	5.67658	50.009	49.9957	50.0167	50.008	49.9934	50.021	1.14006	1.10444	1.17854	33.4996	32.7307	34.7348	0.0450626
2018-03-23 02:20:00	2	5	9	241.547	241.41	241.68	0.0450603	0.609491	1.19828	50.0073	49.9957	50.0186	50.0095	49.9975	50.0248	1.14922	1.11521	1.18193	33.499	32.874	34.6966	0.0450302
2018-03-23 02:21:00	2	5	9	241.477	241.372	241.671	0.0449748	0.609141	1.19828	50.0056	49.9931	50.0085	50.003	49.9886	50.0121	1.16974	1.12953	1.19874	33.5485	33.0087	34.846	0.0449415
2018-03-23 02:22:00	2	5	9	241.479	241.33	241.613	0.0449691	0.609315	1.19828	49.9967	49.988	50.0043	49.9975	49.9852	50.0104	1.16685	1.13997	1.20318	33.607	33.023	35.1604	0.0449372
2018-03-23 02:23:00	2	5	9	241.558	241.021	241.871	0.0449198	0.609271	1.19828	49.9943	49.9882	49.999	49.9928	49.9819	50.0013	1.14534	1.11361	1.17291	33.4434	32.9721	34.7229	0.0448887
2018-03-23 02:24:00	2	5	9	241.548	241.414	241.683	0.0448997	0.6089	1.19828	49.9933	49.9853	50.0027	49.9928	49.9789	50.0064	1.13677	1.09329	1.17487	33.441	32.7643	34.7261	0.0448694
2018-03-23 02:25:00	2	5	9	241.508	241.318	241.724	0.0448366	0.607907	1.19828	49.9866	49.9822	49.9965	49.9883	49.9783	50.0062	1.13602	1.10668	1.17568	33.6513	33.0768	34.8082	0.0448046
2018-03-23 02:26:00	2	5	9	241.547	241.352	241.723	0.0447925	0.607036	1.19828	50.0106	49.9944	50.0194	50.0102	49.9875	50.022	1.15551	1.12598	1.19119	33.5961	32.7824	35.3543	0.044756
2018-03-23 02:27:00	2	5	9	241.654	241.502	241.832	0.0447036	0.606686	1.19828	49.9885	49.9852	49.9944	49.9878	49.9823	49.9934	1.14515	1.10738	1.20304	33.6291	33.0066	34.7441	0.0446615
2018-03-23 02:28:00	2	5	9	241.767	241.635	241.891	0.0447124	0.606281	1.19828	49.9928	49.9882	50.004	49.9951	49.9845	50.0075	1.15741	1.12289	1.18799	33.6846	33.0313	35.047	0.0446694
2018-03-23 02:29:00	2	5	9	241.795	241.592	241.971	0.0446927	0.606524	1.19828	49.9989	49.9915	50.006	49.9972	49.9881	50.0093	1.16558	1.13526	1.20654	33.5626	33.021	34.8149	0.0446525
2018-03-23 02:30:00	2	5	10	241.872	241.743	241.972	0.0446874	0.606253	0.0831101	50.0009	49.9897	50.0083	50.0034	49.9839	50.0116	1.16746	1.12997	1.20191	33.3877	32.9066	34.6225	0.0446484
2018-03-23 02:31:00	2	5	10	230.49	225.613	241.95	0.5985	0.893561	0.0831101	50.0075	50.0072	50.0092	50.0076	50.0051	50.0134	6.6611	1.13507	10.2618	41.2606	33.0602	97.7549	0.600649
2018-03-23 02:32:00	2	5	10	229.664	229.352	230.034	0.636211	0.908834	0.0831101	50.0072	50.0071	50.0074	50.0072	50.0046	50.0108	6.97523	6.94211	7.01036	38.9887	38.5514	39.4422	0.638172
2018-03-23 02:33:00	2	5	10	229.642	229.322	230.003	0.637111	0.909177	0.0831101	50.0072	50.0071	50.0073	50.0072	50.0047	50.0106	6.94327	6.89036	6.99027	38.4579	38.0834	38.8715	0.638781
2018-03-23 02:34:00	2	5	10	229.616	229.287	229.91	0.635629	0.908751	0.0831101	50.0072	50.0071	50.0074	50.0072	50.0049	50.0109	6.91626	6.86087	6.96358	38.2711	37.9377	38.5319	0.637106
2018-03-23 02:35:00	2	5	10	229.583	229.246	230.039	0.634019	0.90835	0.0831101	50.0073	50.0071	50.0074	50.0073	50.0046	50.0107	6.89478	6.82685	6.95645	38.2222	37.7672	38.5027	0.63543
2018-03-23 02:36:00	2	5	10	229.555	229.219	229.893	0.632179	0.90772	0.0831101	50.0072	50.0071	50.0074	50.0072	50.0047	50.0105	6.89016	6.83747	6.9497	38.276	38.0521	38.5102	0.633587
2018-03-23 02:37:00	2	5	10	229.558	229.204	229.991	0.631379	0.907702	0.0831101	50.0071	50.0072	50.0073	50.0072	50.0052	50.0106	6.87713	6.83648	6.94725	38.272	38.0714	38.5542	0.632844
2018-03-23 02:38:00	2	5	10	229.562	229.185	229.932	0.630451	0.907525	0.0831101	50.0071	50.0071	50.0073	50.0072	50.0047	50.0103	6.87978	6.83952	6.92892	38.2917	38.122	38.504	0.631948
2018-03-23 02:39:00	2	5	10	229.562	229.182	229.836	0.629249	0.907155	0.0831101	50.0071	50.0071	50.0073	50.0072	50.0048	50.011	6.89438	6.8517	6.94791	38.3291	38.1171	38.5308	0.630752
2018-03-23 02:40:00	2	5	10	229.59	229.224	229.876	0.628065	0.906772	4.63936	50.0072	50.0071	50.0073	50.0072	50.0048	50.0107	6.91625	6.80048	6.95647	38.3616	38.2012	38.6683	0.629584
2018-03-23 02:41:00	2	5	10	229.574	229.332	229.878	0.627691	0.906644	4.63936	50.0072	50.0072	50.0074	50.0073	50.005	50.0107	6.92824	6.88776	6.96648	38.3797	38.164	38.6959	0.629218
2018-03-23 02:42:00	2	5	10	229.56	229.339	229.826	0.627267	0.906421	4.63936	50.007	50.007	50.0074	50.0072	50.0047	50.0108	6.93216	6.90178	6.96188	38.4521	38.0641	38.7916	0.628766
2018-03-23 02:43:00	2	5	10	235.546	224.058	241.846	0.0688646	0.70554	4.63936	50.0119	49.9685	50.027	50.014	49.0881	50.0322	1.64847	1.12993	6.96508	33.3738	28.8921	51.1184	0.0689797
2018-03-23 02:44:00	2	5	10	240.336	240.14	240.529	0.0461133	0.619294	4.63936	50.0213	50.008	50.0256	50.0193	50.0024	50.0284	1.14707	1.07499	1.19758	33.5587	33.0507	34.726	0.0460804
2018-03-23 02:45:00	2	5	10	240.24	239.799	240.493	0.0457736	0.6172	4.63936	50.0147	50.0054	50.0321	50.0177	50.0015	50.0363	1.05574	1.00282	1.12044	33.6781	33.1604	35.0666	0.0457437
2018-03-23 02:46:00	2	5	10	240.186	240.005	240.363	0.0455051	0.615226	4.63936	50.0212	50.0064	50.0287	50.018	50.0038	50.0309	1.08865	1.01828	1.14857	33.7402	33.236	34.9289	0.0454764
2018-03-23 02:47:00	2	5	10	240.635	240.197	240.84	0.0453166	0.613092	4.63936	50.014	50	50.0276	50.0145	49.9955	50.0314	1.1427	1.10684	1.17528	33.6947	33.1488	35.0053	0.045288
2018-03-23 02:48:00	2	5	10	240.722	240.549	240.865	0.0451884	0.61157	4.63936	50.0087	50.0066	50.0101	50.0087	50.0024	50.0161	1.13905	1.08616	1.17891	33.8297	33.1294	35.3319	0.0451614
2018-03-23 02:49:00	2	5	10	240.898	240.682	241.186	0.0450875	0.610548	4.63936	50.0139	50.0063	50.0225	50.0142	50.0031	50.0261	1.11125	1.06549	1.16741	33.7941	33.2248	34.9843	0.0450604
2018-03-23 02:50:00	2	5	10	241.158	240.988	241.316	0.0450391	0.609595	1.12949	50.0186	50.0098	50.03	50.0209	50.0104	50.0326	1.14632	1.11079	1.20275	33.7375	33.1017	35.0837	0.045011
2018-03-23 02:51:00	2	5	10	241.258	241.017	241.41	0.0449834	0.608605	1.12949	50.0197	50.0094	50.0243	50.0172	50.0042	50.0281	1.16971	1.10137	1.20656	33.9201	33.1977	35.2724	0.0449531
2018-03-23 02:52:00	2	5	10	241.326	241.216	241.503	0.0449615	0.608828	1.12949	50.0112	50.0052	50.0189	50.0119	50.0029	50.0229	1.17645	1.14892	1.21193	33.8083	33.1516	35.2649	0.0449309
2018-03-23 02:53:00	2	5	10	241.44	240.839	241.675	0.0449419	0.608658	1.12949	50.0077	49.9999	50.0141	50.0072	49.9959	50.0151	1.20535	1.14916	1.25983	33.8739	33.2461	35.2501	0.0449111
2018-03-23 02:54:00	2	5	10	241.519	241.344	241.675	0.0449184	0.607821	1.12949	50.0134	50.0069	50.0198	50.0145	50.0024	50.024	1.20461	1.14113	1.25672	33.8396	33.1362	35.47	0.0448858
2018-03-23 02:55:00	2	5	10	241.551	241.336	241.744	0.0448657	0.607527	1.12949	50.0137	50.0068	50.0161	50.0122	50.0051	50.0197	1.15954	1.08925	1.22461	33.7406	33.2356	35.2188	0.0448329
2018-03-23 02:56:00	2	5	10	241.465	241.235	241.695	0.0448082	0.60692	1.12949	50.0096	50.006	50.0152	50.0106	50.0025	50.0227	1.13992	1.05943	1.184	33.9065	33.2321	35.2018	0.0447724
2018-03-23 02:57:00	2	5	10	241.481	241.244	241.639	0.0447063	0.606455	1.12949	50.0134	50.0095	50.0187	50.0144	50.0054	50.0218	1.16658	1.09346	1.22546	33.7803	33.1061	35.4442	0.0446705
2018-03-23 02:58:00	2	5	10	241.48	241.364	241.59	0.0446911	0.606876	1.12949	50.0043	49.9965	50.0186	50.001	49.9912	50.0202	1.13857	1.10224	1.18411	33.906	33.3859	35.036	0.044656
2018-03-23 02:59:00	2	5	10	241.554	241.334	241.705	0.044714	0.606343	1.12949	50.0092	49.9979	50.0225	50.0116	49.996	50.0268	1.14562	1.0937	1.18416	33.9025	33.0794	35.5357	0.0446778
2018-03-23 03:00:00	2	6	7	241.554	241.339	241.727	0.0446788	0.606579	0.0625998	49.9989	49.9884	50.012	49.995	49.9832	50.0048	1.13206	1.08085	1.17936	33.8253	33.2408	35.283	0.0446462
2018-03-23 03:01:00	2	6	7	228.754	224.319	241.731	0.360626	0.654274	0.0625998	50.0029	49.9884	50.008	50.0058	49.9785	50.0479	5.34785	1.13533	8.78263	60.6348	14.6522	160.583	0.367286
2018-03-23 03:02:00	2	6	7	227.939	224.156	231.3	0.369876	0.658824	0.0625998	50.0072	50.007	50.0074	50.0072	49.9723	50.047	5.59946	4.55082	6.12938	60.9352	15.0853	68.605	0.376883
2018-03-23 03:03:00	2	6	7	227.963	224.305	230.431	0.367201	0.662109	0.0625998	50.0073	50.0071	50.0077	50.0073	49.9823	50.0482	5.56448	4.55084	6.15315	60.6759	15.1475	68.1909	0.374061
2018-03-23 03:04:00	2	6	7	224.766	207.483	229.085	1.08627	0.837209	0.0625998	50.0067	50.0059	50.0073	50.0068	49.959	50.0514	3.09134	2.22727	6.46274	16.5688	7.03633	68.094	1.08597
2018-03-23 03:05:00	2	6	7	224.65	222.48	227.841	1.1024	0.845886	0.0625998	50.0074	50.0071	50.0084	50.0074	49.9828	50.0434	2.96752	2.42533	4.25247	14.7503	5.03226	16.0851	1.10168
2018-03-23 03:06:00	2	6	7	224.641	222.353	228.055	1.10668	0.847383	0.0625998	50.0067	50.0046	50.0074	50.0068	49.9773	50.0262	2.88763	2.435	4.24908	14.7709	6.00608	17.3177	1.10602
2018-03-23 03:07:00	2	6	7	224.68	222.556	228.118	1.1102	0.849099	0.0625998	50.0072	50.007	50.0075	50.0072	49.9635	50.0618	2.86378	2.49987	4.21788	14.634	5.98381	16.04	1.10958
2018-03-23 03:08:00	2	6	7	224.679	222.58	228.136	1.11516	0.850649	0.0625998	50.0075	50.0069	50.0084	50.0075	49.9868	50.0522	2.93451	2.51256	4.20944	14.6035	5.15636	15.9155	1.11451
2018-03-23 03:09:00	2	6	7	224.692	222.366	228.048	1.11976	0.852101	0.0625998	50.0073	50.0067	50.0085	50.0074	49.966	50.0564	2.93949	2.42978	4.20254	14.6288	5.64682	17.5798	1.11915
2018-03-23 03:10:00	2	6	7	224.73	222.569	227.69	1.12343	0.853555	8.48155	50.0073	50.0068	50.0078	50.0073	49.9673	50.0448	2.85912	2.45418	4.20732	14.5051	5.64157	15.9923	1.12288
2018-03-23 03:11:00	2	6	7	224.738	222.431	228.4	1.12716	0.854751	8.48155	50.0068	50.0063	50.0071	50.0069	49.9493	50.0306	2.83781	2.38895	4.2424	14.4431	5.43214	16.2144	1.12665
2018-03-23 03:12:00	2	6	7	224.753	222.512	226.96	1.12765	0.854997	8.48155	50.0071	50.0064	50.0077	50.0071	49.9839	50.041	2.89969	2.33816	4.11421	14.4267	6.22709	18.1286	1.12713
2018-03-23 03:13:00	2	6	7	234.708	223.592	241.468	0.0830167	0.717452	8.48155	50.016	49.9971	50.0394	50.0162	49.9243	50.8503	1.47615	1.0643	2.92777	32.4953	14.552	52.6885	0.0830651
2018-03-23 03:14:00	2	6	7	239.555	239.236	239.84	0.0464163	0.623576	8.48155	50.0041	49.9914	50.0089	50.0012	49.9872	50.0132	1.09282	1.05126	1.13524	33.5688	32.9995	34.9554	0.0463911
2018-03-23 03:15:00	2	6	7	240.078	239.678	240.366	0.0461397	0.620892	8.48155	49.9927	49.9848	50.002	49.9941	49.9808	50.0056	1.10117	1.03976	1.15105	33.3469	32.5305	34.638	0.046114
2018-03-23 03:16:00	2	6	7	240.386	240.226	240.575	0.0458684	0.618083	8.48155	50.0015	49.9977	50.0111	50.0034	49.9945	50.0143	1.10043	1.0563	1.1473	33.4188	32.7976	34.6985	0.0458409
2018-03-23 03:17:00	2	6	7	240.691	240.475	240.873	0.0456723	0.616288	8.48155	50.0047	49.9967	50.0111	50.0024	49.9933	50.0122	1.10246	1.05513	1.14344	33.3145	32.6712	34.5575	0.0456467
2018-03-23 03:18:00	2	6	7	240.838	240.657	240.997	0.0454728	0.614134	8.48155	50.0065	49.9967	50.0155	50.0089	49.9941	50.0185	1.1194	1.06873	1.16743	33.3413	32.841	34.5928	0.0454467
2018-03-23 03:19:00	2	6	7	240.859	240.68	240.956	0.0453453	0.613267	8.48155	50.012	49.9906	50.0196	50.0087	49.9868	50.0219	1.10152	1.06039	1.13477	33.3727	32.7644	34.7251	0.0453198
2018-03-23 03:20:00	2	6	7	240.966	240.833	241.142	0.0451939	0.612508	2.15632	49.993	49.9905	50.0046	49.9953	49.9874	50.0069	1.1194	1.0694	1.165	33.2901	32.5139	34.6583	0.0451681
2018-03-23 03:21:00	2	6	7	241.114	240.917	241.268	0.0451287	0.611838	2.15632	49.9957	49.9925	50.0046	49.9938	49.988	50.0047	1.12132	1.06415	1.17743	33.2076	32.578	34.5387	0.0451034
2018-03-23 03:22:00	2	6	7	241.216	241.043	241.345	0.0450633	0.610949	2.15632	50.0018	49.993	50.0068	50.0034	49.9924	50.0121	1.13923	1.08608	1.18912	33.2124	32.7293	34.5873	0.0450387
2018-03-23 03:23:00	2	6	7	241.316	241.178	241.439	0.0450309	0.610025	2.15632	50.0097	50.0031	50.0178	50.011	50.0005	50.0231	1.10516	1.06214	1.15108	33.2447	32.6838	34.2842	0.0450043
2018-03-23 03:24:00	2	6	7	241.42	241.24	241.617	0.0449629	0.609601	2.15632	50.0035	49.9975	50.0114	50.0037	49.994	50.0152	1.12145	1.07307	1.16912	33.3166	32.7568	34.5809	0.0449346
2018-03-23 03:25:00	2	6	7	241.492	241.344	241.639	0.0449638	0.609253	2.15632	50.0135	50.0028	50.0256	50.0148	49.9987	50.0284	1.14291	1.10079	1.19452	33.2745	32.7221	34.5737	0.0449356
2018-03-23 03:26:00	2	6	7	241.455	240.931	241.821	0.0448824	0.606414	2.15632	50.0104	50.0029	50.0192	50.0078	49.9972	50.0196	1.13977	1.08866	1.2976	33.1925	31.3892	35.1859	0.0448519
2018-03-23 03:27:00	2	6	7	241.44	241.321	241.609	0.0448834	0.606241	2.15632	50.0129	50.0014	50.0271	50.0166	49.9912	50.0325	1.15449	1.09415	1.2903	33.2843	31.5053	35.2898	0.0448527
2018-03-23 03:28:00	2	6	7	241.431	241.235	241.634	0.0448648	0.606627	2.15632	50.0159	50.0102	50.0252	50.014	50.0068	50.0278	1.16432	1.10256	1.32166	33.155	31.225	34.9471	0.0448333
2018-03-23 03:29:00	2	6	7	241.482	241.206	241.73	0.0447846	0.60826	2.15632	49.9994	49.9851	50.0133	49.9949	49.9824	50.0108	1.18155	1.13263	1.22906	33.349	32.775	34.5875	0.0447508
2018-03-23 03:30:00	2	6	8	241.718	241.552	241.879	0.0447226	0.606487	0.0843379	49.9998	49.9851	50.0203	50.0055	49.9829	50.0264	1.19845	1.14233	1.24744	33.5451	32.7098	34.7631	0.044684
2018-03-23 03:31:00	2	6	8	229.647	218.271	241.732	0.195459	0.534244	0.0843379	50.0099	50.0072	50.0203	50.0078	50.0026	50.0181	5.95112	1.16097	7.40189	76.3903	32.5151	102.111	0.204259
2018-03-23 03:32:00	2	6	8	228.804	228.468	229.249	0.202179	0.53816	0.0843379	50.0071	50.0071	50.0073	50.0072	50.0047	50.0107	6.24236	6.099	6.39935	77.5666	76.6571	78.422	0.211427
2018-03-23 03:33:00	2	6	8	228.827	228.471	229.164	0.200026	0.539896	0.0843379	50.0071	50.0071	50.0073	50.0072	50.0048	50.0104	6.21943	6.09523	6.3234	77.649	76.7158	78.2676	0.209197
2018-03-23 03:34:00	2	6	8	224.969	208.31	237.709	0.94287	0.8417	0.0843379	50.0071	50.0067	50.0076	50.0073	49.9974	50.0264	2.98016	2.50839	7.22834	19.1149	7.42484	78.0016	0.942494
2018-03-23 03:35:00	2	6	8	224.69	224.284	225.058	0.955463	0.846767	0.0843379	50.0074	50.0071	50.0077	50.0073	49.9981	50.0187	2.70116	2.4646	3.01511	16.2566	15.3774	16.979	0.954384
2018-03-23 03:36:00	2	6	8	224.736	224.36	225.124	0.961103	0.849193	0.0843379	50.0072	50.0068	50.0076	50.0072	49.9989	50.0175	2.71522	2.46791	2.94425	16.1059	15.3962	16.8073	0.960066
2018-03-23 03:37:00	2	6	8	224.748	224.399	225.228	0.965732	0.851046	0.0843379	50.0071	50.0069	50.0075	50.0072	49.9967	50.0168	2.8391	2.48631	3.03131	16.1832	15.4269	16.8875	0.964669
2018-03-23 03:38:00	2	6	8	224.756	224.433	225.107	0.968995	0.852116	0.0843379	50.0072	50.0072	50.0076	50.0074	49.997	50.0173	2.78028	2.55773	3.0405	16.1813	15.2767	16.9088	0.967979
2018-03-23 03:39:00	2	6	8	224.773	224.335	225.149	0.970634	0.852744	0.0843379	50.0071	50.0069	50.0077	50.0072	49.9985	50.0169	2.69626	2.45	2.94197	16.0672	15.2073	16.9477	0.969678
2018-03-23 03:40:00	2	6	8	224.793	224.447	225.17	0.972366	0.853532	7.56963	50.0073	50.0069	50.0077	50.0073	49.9982	50.0166	2.69288	2.46299	2.95637	15.9626	15.2043	16.7243	0.971444
2018-03-23 03:41:00	2	6	8	224.777	224.4	225.138	0.971965	0.853609	7.56963	50.0073	50.0071	50.0077	50.0072	49.9982	50.0165	2.78266	2.53868	3.07753	16.0058	15.2769	16.7482	0.971014
2018-03-23 03:42:00	2	6	8	224.786	224.395	225.198	0.97294	0.854014	7.56963	50.0074	50.0071	50.008	50.0074	49.998	50.0185	2.85362	2.63099	3.04447	16.0883	15.3743	16.8096	0.97197
2018-03-23 03:43:00	2	6	8	234.865	224.187	241.678	0.0875915	0.723157	7.56963	50.0135	50.0072	50.0258	50.0156	50.0009	50.4952	1.49345	1.10905	2.91534	32.3941	15.3765	69.0555	0.0876216
2018-03-23 03:44:00	2	6	8	239.948	239.523	240.282	0.0462717	0.621119	7.56963	50.0165	50.0075	50.0194	50.0146	50.0059	50.0229	1.13448	1.09529	1.18671	33.6099	33.0815	34.8523	0.0462415
2018-03-23 03:45:00	2	6	8	240.314	240.023	240.595	0.0459516	0.618239	7.56963	50.0119	50.0051	50.0187	50.0135	50.0023	50.0233	1.13883	1.09128	1.18572	33.6613	33.1699	34.9621	0.0459224
2018-03-23 03:46:00	2	6	8	240.629	240.41	240.889	0.0456915	0.613251	7.56963	50.0174	50.0088	50.0253	50.0171	50.0026	50.0312	1.1733	1.11031	1.3549	33.5458	31.6981	35.9732	0.0456579
2018-03-23 03:47:00	2	6	8	240.941	240.719	241.132	0.0454554	0.612723	7.56963	50.0099	50.001	50.021	50.0095	49.9983	50.029	1.14031	1.09036	1.29802	33.4723	31.8796	35.1749	0.0454238
2018-03-23 03:48:00	2	6	8	241.08	240.784	241.237	0.045331	0.612324	7.56963	50.0189	49.9994	50.0264	50.0165	49.9929	50.0314	1.13712	1.07887	1.19126	33.6147	33.0673	34.8431	0.0452994
2018-03-23 03:49:00	2	6	8	241.036	240.765	241.294	0.045193	0.611901	7.56963	50.0005	49.9953	50.0071	50.0009	49.9923	50.0121	1.14364	1.08373	1.20347	33.5986	33.0918	34.703	0.0451632
2018-03-23 03:50:00	2	6	8	241.274	241.066	241.513	0.0450979	0.610728	1.76596	50.0056	50.0016	50.0098	50.0066	50.0005	50.0137	1.16363	1.11033	1.21474	33.3626	32.7839	34.5877	0.045069
2018-03-23 03:51:00	2	6	8	241.306	241.108	241.508	0.0450126	0.607978	1.76596	50.0174	50.004	50.0282	50.0204	49.9996	50.0349	1.18956	1.11367	1.34926	33.3161	31.6155	35.7769	0.0449831
2018-03-23 03:52:00	2	6	8	241.261	241.109	241.445	0.0449728	0.608597	1.76596	50.0188	49.9888	50.0269	50.0128	49.9845	50.0306	1.18962	1.12312	1.33514	33.3502	31.5674	34.8442	0.0449456
2018-03-23 03:53:00	2	6	8	241.439	241.2	241.6	0.0449325	0.607832	1.76596	49.9997	49.9888	50.0128	50.0032	49.9812	50.0165	1.20067	1.1196	1.387	33.4046	31.707	35.4742	0.0449033
2018-03-23 03:54:00	2	6	8	241.531	240.723	241.798	0.0449095	0.608526	1.76596	50.008	49.9957	50.0183	50.0056	49.9923	50.0215	1.20931	1.16572	1.26371	33.4811	32.9564	34.7313	0.0448803
2018-03-23 03:55:00	2	6	8	241.483	241.291	241.661	0.0448645	0.608278	1.76596	50.0151	49.9957	50.0312	50.0204	50.0028	50.0352	1.18974	1.13945	1.24448	33.4012	32.7767	34.6233	0.0448352
2018-03-23 03:56:00	2	6	8	241.624	241.423	241.751	0.0448531	0.607745	1.76596	50.0174	50.01	50.0277	50.0159	50.0072	50.024	1.24202	1.18455	1.28662	33.3883	32.9065	34.6241	0.044821
2018-03-23 03:57:00	2	6	8	241.677	241.505	241.87	0.0447761	0.606831	1.76596	50.0185	50.0133	50.0235	50.0182	50.0101	50.0271	1.2282	1.14241	1.29485	33.4974	32.9732	34.802	0.0447381
2018-03-23 03:58:00	2	6	8	241.668	241.491	241.799	0.0447272	0.606641	1.76596	50.0075	49.99	50.0161	50.0032	49.9849	50.015	1.22878	1.18141	1.30891	33.4942	32.9154	34.8165	0.044688
2018-03-23 03:59:00	2	6	8	241.615	241.486	241.725	0.0446984	0.606705	1.76596	49.9946	49.99	50.0012	49.9964	49.9886	50.0096	1.24355	1.19858	1.30259	33.5539	33.0402	34.8911	0.0446598
2018-03-23 04:00:00	2	6	9	241.634	241.501	241.8	0.0446982	0.605942	0.0821702	50.0122	50.0012	50.0182	50.0133	50.0004	50.0233	1.26286	1.20669	1.31532	33.5786	33.074	34.8532	0.0446607
2018-03-23 04:01:00	2	6	9	229.382	225.147	241.703	0.334479	0.749608	0.0821702	50.0066	50.0028	50.0087	50.0064	49.9926	50.0133	5.58289	1.25468	7.24146	56.3319	33.1156	98.321	0.340805
2018-03-23 04:02:00	2	6	9	228.534	228.225	228.829	0.356503	0.767426	0.0821702	50.007	50.007	50.0073	50.0072	50.0046	50.0108	5.78276	5.66099	5.90122	54.4887	53.587	55.0834	0.363113
2018-03-23 04:03:00	2	6	9	228.551	228.193	228.806	0.353078	0.771053	0.0821702	50.0071	50.0071	50.0073	50.0072	50.0043	50.0105	5.76981	5.62931	5.84305	54.1642	53.4653	54.9941	0.359511
2018-03-23 04:04:00	2	6	9	225.124	212.569	238.677	1.1047	0.881898	0.0821702	50.0068	50.006	50.0073	50.0067	49.9864	50.0156	2.94702	2.41634	6.30191	15.6201	9.36908	54.1558	1.10423
2018-03-23 04:05:00	2	6	9	224.963	224.677	225.424	1.11046	0.886409	0.0821702	50.0074	50.0067	50.0078	50.0074	49.9953	50.0154	2.75126	2.52004	2.98364	14.2755	13.3877	15.0736	1.10955
2018-03-23 04:06:00	2	6	9	225.011	224.612	225.312	1.11806	0.888634	0.0821702	50.0072	50.0067	50.0077	50.0073	49.9984	50.0159	2.65527	2.48128	2.86201	14.1149	13.3746	14.9178	1.11722
2018-03-23 04:07:00	2	6	9	225.022	224.695	225.366	1.12114	0.889738	0.0821702	50.007	50.007	50.0073	50.0071	49.9992	50.0158	2.73446	2.52254	2.95613	14.1106	13.2481	14.913	1.1203
2018-03-23 04:08:00	2	6	9	225.015	224.671	225.381	1.12175	0.88994	0.0821702	50.0071	50.0068	50.0075	50.0072	49.9994	50.0161	2.78447	2.63457	2.96742	14.1759	13.3071	15.021	1.12092
2018-03-23 04:09:00	2	6	9	225.028	224.629	225.431	1.12207	0.890043	0.0821702	50.007	50.0067	50.0073	50.0071	49.9989	50.0163	2.71433	2.53627	2.93258	14.1056	13.2665	14.9349	1.1213
2018-03-23 04:10:00	2	6	9	225.03	224.706	225.385	1.123	0.890882	8.14505	50.0069	50.0067	50.0073	50.0071	49.9979	50.0159	2.65084	2.49929	2.82433	14.0266	13.1976	14.8161	1.12224
2018-03-23 04:11:00	2	6	9	225.034	224.677	225.388	1.12239	0.890838	8.14505	50.0071	50.0068	50.0073	50.0071	49.998	50.0155	2.69728	2.48908	2.98229	14.0216	13.2785	14.7276	1.12163
2018-03-23 04:12:00	2	6	9	225.025	224.684	225.351	1.12162	0.890729	8.14505	50.0071	50.0069	50.0074	50.0071	49.999	50.0157	2.76693	2.57219	2.95455	14.0325	13.2003	14.8524	1.12085
2018-03-23 04:13:00	2	6	9	235.038	224.317	241.883	0.0890173	0.738377	8.14505	50.0093	49.9884	50.0212	50.0101	49.597	50.0232	1.47138	0.916755	2.96047	32.3807	13.4947	52.4096	0.0890656
2018-03-23 04:14:00	2	6	9	239.882	239.642	240.143	0.046368	0.619473	8.14505	50.0037	49.9951	50.0123	50.0019	49.9859	50.0156	1.14926	0.936508	1.365	33.5816	31.7797	36.181	0.0463424
2018-03-23 04:15:00	2	6	9	240.053	239.784	240.245	0.046091	0.619339	8.14505	50.0054	50.0004	50.009	50.0064	49.9991	50.0163	1.14375	0.986902	1.29959	33.603	31.7529	35.3524	0.0460669
2018-03-23 04:16:00	2	6	9	240.401	240.104	240.681	0.0458277	0.616609	8.14505	49.9982	49.9871	50.0058	49.9969	49.9832	50.0064	1.14049	0.949528	1.35162	33.6356	32.3525	34.8848	0.045802
2018-03-23 04:17:00	2	6	9	240.596	240.309	240.888	0.045629	0.613203	8.14505	50.0009	49.9982	50.0068	50.0022	49.9926	50.0132	1.13509	1.06352	1.31796	33.4691	31.583	35.4289	0.0456019
2018-03-23 04:18:00	2	6	9	240.874	240.497	241.157	0.0454253	0.610852	8.14505	49.9992	49.9878	50.0068	49.9963	49.9815	50.0088	1.16669	1.02247	1.33869	33.2796	31.6064	35.1103	0.0453977
2018-03-23 04:19:00	2	6	9	241.013	240.847	241.184	0.0453165	0.610769	8.14505	49.9912	49.9858	49.9984	49.9928	49.9821	50.0041	1.16977	1.10838	1.31563	33.5323	31.9211	34.9784	0.0452894
2018-03-23 04:20:00	2	6	9	241.171	240.916	241.425	0.0451667	0.609058	1.6835	50.0078	49.9984	50.0225	50.0107	49.9961	50.0255	1.18504	1.10707	1.31993	33.6486	32.0767	35.9173	0.0451386
2018-03-23 04:21:00	2	6	9	241.129	240.95	241.289	0.0450813	0.609991	1.6835	50.0152	50.0055	50.0266	50.0165	50.0018	50.0297	1.20816	1.15435	1.26253	33.7373	32.9538	35.0802	0.0450556
2018-03-23 04:22:00	2	6	9	241.222	241.031	241.447	0.0450096	0.606825	1.6835	50.0115	50.0036	50.0247	50.0091	49.9952	50.0253	1.25303	1.16968	1.3998	33.5664	31.8017	36.0129	0.0449826
2018-03-23 04:23:00	2	6	9	241.265	241.024	241.502	0.0449665	0.607633	1.6835	50.0132	50.0099	50.0167	50.0136	50.0021	50.0231	1.2391	1.17785	1.3914	33.5446	31.7369	34.9702	0.0449411
2018-03-23 04:24:00	2	6	9	241.368	241.177	241.543	0.0449224	0.606328	1.6835	50.017	50.0111	50.0312	50.02	50.0083	50.0375	1.24148	1.17706	1.39828	33.5918	31.7323	35.0127	0.0448936
2018-03-23 04:25:00	2	6	9	241.452	240.84	241.705	0.0449075	0.608458	1.6835	50.027	50.0011	50.0386	50.022	49.9983	50.0446	1.2391	1.18065	1.37978	33.3456	31.3773	34.9012	0.0448797
2018-03-23 04:26:00	2	6	9	241.382	241.24	241.593	0.0448752	0.606131	1.6835	50.0042	49.999	50.0096	50.0044	49.9924	50.0149	1.26441	1.15347	1.40112	33.2604	31.5011	55.4945	0.0448375
2018-03-23 04:27:00	2	6	9	241.457	241.275	241.686	0.044892	0.606557	1.6835	50.0184	50.0036	50.0303	50.0213	50.0034	50.036	1.30547	1.23844	1.45213	33.3297	31.5689	43.0047	0.0448506
2018-03-23 04:28:00	2	6	9	241.531	241.355	241.689	0.0448228	0.604858	1.6835	50.0158	50.0099	50.0209	50.0147	50.002	50.0267	1.27798	1.20932	1.43819	33.5303	31.8582	35.5213	0.044778
2018-03-23 04:29:00	2	6	9	241.67	241.573	241.758	0.0447234	0.605942	1.6835	50.0161	50.0139	50.0227	50.0175	50.0106	50.0296	1.26035	1.20876	1.29145	33.5964	32.9012	34.8443	0.0446763
2018-03-23 04:30:00	2	6	10	241.652	241.531	241.815	0.0446966	0.60638	0.0849798	50.0265	50.0188	50.0321	50.0258	50.0155	50.035	1.25863	1.22096	1.29807	33.4498	32.9703	34.834	0.0446523
2018-03-23 04:31:00	2	6	10	229.839	227.798	241.684	0.299269	0.711048	0.0849798	50.0097	50.0071	50.0188	50.0078	50.0047	50.0183	6.03858	1.26114	8.65312	66.7269	33.1545	154.71	0.306795
2018-03-23 04:32:00	2	6	10	228.934	228.597	229.417	0.319947	0.72721	0.0849798	50.007	50.007	50.0073	50.0072	50.0046	50.0103	6.35542	6.23253	6.42425	65.5392	64.7678	66.1862	0.327717
2018-03-23 04:33:00	2	6	10	228.947	228.572	229.342	0.321381	0.734117	0.0849798	50.0072	50.0071	50.0073	50.0072	50.0048	50.0106	6.33333	6.23787	6.44189	64.7592	63.7851	65.5012	0.328923
2018-03-23 04:34:00	2	6	10	225.247	212.923	229.237	1.06343	0.883646	0.0849798	50.0072	50.0069	50.0075	50.0072	49.9983	50.0172	3.01319	2.36575	6.69476	15.9496	5.91351	65.0384	1.06294
2018-03-23 04:35:00	2	6	10	225.044	224.757	225.403	1.0746	0.886448	0.0849798	50.0072	50.0069	50.0075	50.0072	49.9986	50.0151	2.81308	2.63257	3.04634	13.7513	13.0071	14.4441	1.07358
2018-03-23 04:36:00	2	6	10	225.044	224.744	225.485	1.08102	0.888692	0.0849798	50.007	50.0069	50.0076	50.0072	49.9992	50.0154	2.89005	2.67946	3.09296	13.7812	12.9414	14.5917	1.08005
2018-03-23 04:37:00	2	6	10	225.093	224.733	225.498	1.08545	0.889798	0.0849798	50.0073	50.007	50.0076	50.0073	49.9993	50.0163	2.79671	2.63634	3.06186	13.7231	12.9305	14.511	1.08452
2018-03-23 04:38:00	2	6	10	225.101	224.69	225.481	1.08649	0.890091	0.0849798	50.0072	50.0071	50.0073	50.0072	49.9978	50.0159	2.779	2.61158	3.00687	13.6954	12.933	14.3876	1.08558
2018-03-23 04:39:00	2	6	10	225.073	224.73	225.355	1.08612	0.890199	0.0849798	50.0069	50.007	50.0075	50.0072	49.9984	50.0161	2.87143	2.67198	3.09106	13.7501	12.9616	14.5118	1.0852
2018-03-23 04:40:00	2	6	10	225.06	224.764	225.519	1.08752	0.890794	8.06305	50.0071	50.007	50.0075	50.0072	49.9973	50.0175	2.91796	2.74305	3.09709	13.8178	12.9529	14.6392	1.08662
2018-03-23 04:41:00	2	6	10	225.079	224.68	225.477	1.08805	0.890992	8.06305	50.0072	50.0069	50.0074	50.0072	49.9991	50.0171	2.84228	2.6071	3.0642	13.7766	12.9081	14.5302	1.08719
2018-03-23 04:42:00	2	6	10	225.105	224.775	225.421	1.08757	0.890869	8.06305	50.0072	50.0068	50.0074	50.0072	49.9981	50.0154	2.76817	2.61467	2.98769	13.7001	12.8975	14.4327	1.08671
2018-03-23 04:43:00	2	6	10	235.11	224.045	241.443	0.0834757	0.7305	8.06305	49.9977	49.9787	50.0348	49.9946	49.9571	50.7595	1.4415	0.937429	2.84759	32.3987	13.1328	61.0846	0.083516
2018-03-23 04:44:00	2	6	10	239.783	239.555	240.005	0.0463294	0.622491	8.06305	49.9921	49.987	49.9991	49.994	49.9844	50.0033	1.14375	0.890738	1.26377	33.6244	33.0812	34.8173	0.0462869
2018-03-23 04:45:00	2	6	10	240.13	239.83	240.325	0.0460466	0.619154	8.06305	50.0155	49.9991	50.0273	50.0201	50	50.0302	1.15829	0.93675	1.24434	33.7173	32.996	34.9667	0.046004
2018-03-23 04:46:00	2	6	10	240.352	240.166	240.581	0.0457788	0.616975	8.06305	50.0268	50.0198	50.0288	50.0254	50.0164	50.0319	1.14215	0.844479	1.2212	33.633	33.0834	34.8356	0.0457351
2018-03-23 04:47:00	2	6	10	240.469	240.259	240.639	0.0455633	0.615048	8.06305	50.019	50.0073	50.0225	50.0171	50.0042	50.0257	1.18058	0.970477	1.23812	33.6426	33.0236	35.0529	0.0455203
2018-03-23 04:48:00	2	6	10	240.579	240.384	240.712	0.0453867	0.613483	8.06305	50.0095	50.0073	50.0146	50.0106	50.0013	50.0176	1.19035	1.12024	1.24099	33.6875	32.9747	35.0649	0.0453428
2018-03-23 04:49:00	2	6	10	240.657	240.429	240.826	0.045252	0.611857	8.06305	50.0161	50.0132	50.019	50.0159	50.0102	50.0232	1.17461	1.11804	1.22171	33.8523	33.2429	35.2135	0.045212
2018-03-23 04:50:00	2	6	10	240.699	240.43	240.983	0.0451318	0.611212	1.68844	50.0184	50.0132	50.0246	50.0194	50.0113	50.029	1.19354	1.13474	1.25615	33.8352	33.3004	35.3586	0.0450912
2018-03-23 04:51:00	2	6	10	240.814	240.668	240.995	0.0450514	0.609821	1.68844	50.0035	49.9949	50.0187	50	49.9879	50.0139	1.19873	1.14785	1.3778	33.5335	31.5637	35.0606	0.0450118
2018-03-23 04:52:00	2	6	10	240.818	240.632	241.04	0.0449765	0.609643	1.68844	49.992	49.982	49.9995	49.9925	49.9783	50.005	1.19474	1.11427	1.35515	33.5855	31.5682	35.1473	0.0449346
2018-03-23 04:53:00	2	6	10	240.924	240.689	241.113	0.0449453	0.608925	1.68844	50.0055	49.9995	50.0136	50.0078	49.9988	50.0173	1.20389	1.12838	1.38046	33.5508	31.9737	35.8454	0.0449041
2018-03-23 04:54:00	2	6	10	241.025	240.82	241.204	0.0449059	0.609281	1.68844	50.0135	50.0068	50.0186	50.0141	50.0023	50.0233	1.19961	1.13215	1.24965	33.5728	33.0405	34.8989	0.0448626
2018-03-23 04:55:00	2	6	10	241.077	240.601	241.315	0.0448783	0.608789	1.68844	50.0177	50.011	50.0248	50.0178	50.0045	50.0287	1.23483	1.14129	1.30445	33.6581	33.0481	34.8994	0.0448322
2018-03-23 04:56:00	2	6	10	240.961	240.754	241.138	0.0448562	0.609378	1.68844	50.0114	50.0036	50.0176	50.0101	50.0005	50.0168	1.21895	1.16072	1.27852	33.5298	32.7624	34.857	0.0448132
2018-03-23 04:57:00	2	6	10	240.965	240.721	241.182	0.0448104	0.609419	1.68844	50.003	49.99	50.012	50.0032	49.9863	50.0144	1.23768	1.19651	1.28484	33.5156	32.9428	34.806	0.0447672
2018-03-23 04:58:00	2	6	10	240.859	240.659	241.148	0.0447718	0.60592	1.68844	50.0149	50.0106	50.0185	50.0153	50.0034	50.0259	1.26228	1.18248	1.43428	33.5401	31.6939	35.1826	0.0447259
2018-03-23 04:59:00	2	6	10	240.929	240.764	241.112	0.0446629	0.606642	1.68844	50.0241	50.0146	50.0349	50.0272	50.0078	50.0374	1.25324	1.18524	1.4457	33.7841	31.5364	35.7276	0.0446126
2018-03-23 05:00:00	2	3	4	240.822	240.683	240.972	0.0446793	0.607555	0.0969608	50.0389	50.0327	50.0546	50.0422	50.0275	50.0575	1.22068	1.15532	1.29256	34.1714	33.6713	35.4532	0.0446316
2018-03-23 05:01:00	2	3	4	227.58	216.486	240.926	0.893016	0.880745	0.0969608	50.0184	50.0072	50.0546	50.011	50.0042	50.0586	4.10285	1.16307	4.42408	19.8098	9.41527	36.6428	0.896311
2018-03-23 05:02:00	2	3	4	226.615	226.247	226.886	0.909742	0.884962	0.0969608	50.0072	50.0071	50.0073	50.0072	50.0046	50.0109	4.25889	4.17639	4.34996	18.9163	18.6351	19.1962	0.91314
2018-03-23 05:03:00	2	3	4	226.601	226.128	226.886	0.897896	0.885187	0.0969608	50.0071	50.007	50.0073	50.0072	50.0039	50.0111	4.19958	4.11603	4.29636	18.8021	18.4994	19.0719	0.901156
2018-03-23 05:04:00	2	3	4	226.582	226.243	226.895	0.898882	0.887705	0.0969608	50.0071	50.0071	50.0073	50.0072	50.0044	50.0112	4.1941	4.11678	4.25858	18.4196	18.01	18.872	0.90201
2018-03-23 05:05:00	2	3	4	226.594	226.271	226.922	0.900149	0.88892	0.0969608	50.0071	50.0071	50.0072	50.0072	50.004	50.0115	4.22131	4.1523	4.27692	18.2357	17.9837	18.4928	0.903239
2018-03-23 05:06:00	2	3	4	226.626	226.266	226.95	0.90026	0.889691	0.0969608	50.0071	50.0071	50.0072	50.0072	50.0043	50.0107	4.218	4.13484	4.28457	18.1392	17.9166	18.4145	0.903327
2018-03-23 05:07:00	2	3	4	226.636	226.199	227.024	0.900224	0.889904	0.0969608	50.0074	50.0071	50.0073	50.0073	50.004	50.011	4.19036	4.09702	4.27267	18.1133	17.8448	18.4157	0.903301
2018-03-23 05:08:00	2	3	4	226.626	226.274	226.946	0.899658	0.890454	0.0969608	50.0071	50.0071	50.0073	50.0072	50.0041	50.0113	4.1467	4.07271	4.21537	18.0405	17.7855	18.344	0.902711
2018-03-23 05:09:00	2	3	4	226.595	226.202	226.87	0.898099	0.890519	0.0969608	50.0071	50.0071	50.0073	50.0072	50.0046	50.011	4.13048	4.04904	4.19652	18.0116	17.774	18.2509	0.90111
2018-03-23 05:10:00	2	3	4	226.584	226.283	226.9	0.896481	0.890718	4.48306	50.0071	50.0071	50.0073	50.0072	50.0047	50.0108	4.1448	4.06709	4.22625	17.9286	17.7092	18.1747	0.899441
2018-03-23 05:11:00	2	3	4	226.591	226.274	226.956	0.895391	0.89059	4.48306	50.0072	50.0071	50.0073	50.0072	50.004	50.0107	4.17551	4.09068	4.24049	17.9035	17.6839	18.1926	0.898348
2018-03-23 05:12:00	2	3	4	226.614	226.316	226.993	0.894381	0.890709	4.48306	50.007	50.007	50.0073	50.0072	50.0031	50.0108	4.18451	4.10373	4.24844	17.8842	17.6176	18.1256	0.897336
2018-03-23 05:13:00	2	3	4	234.184	223.688	240.654	0.0798838	0.726968	4.48306	50.0042	49.9868	50.038	50.0008	49.9821	50.7273	1.50157	0.821988	4.23146	32.4164	15.8275	50.4931	0.0800762
2018-03-23 05:14:00	2	3	4	238.989	238.684	239.184	0.0463147	0.625104	4.48306	49.9871	49.9827	49.99	49.9862	49.9794	49.993	1.1194	0.832053	1.22555	33.4377	32.8681	34.7721	0.0462713
2018-03-23 05:15:00	2	3	4	239.092	238.76	239.311	0.0460033	0.622941	4.48306	49.9774	49.9702	49.9827	49.9772	49.9655	49.9853	1.06149	0.78888	1.17749	33.3144	32.6917	34.3801	0.0459659
2018-03-23 05:16:00	2	3	4	239.229	239.014	239.42	0.0457625	0.61798	4.48306	49.9766	49.9693	49.9814	49.9748	49.9613	49.9867	1.10111	0.784951	1.34792	33.2727	31.6006	35.1879	0.0457251
2018-03-23 05:17:00	2	3	4	239.26	239.02	239.509	0.0455431	0.618277	4.48306	49.9779	49.9709	49.9844	49.9799	49.9652	49.9885	1.09543	0.83314	1.33771	33.4827	31.7222	35.3532	0.0455061
2018-03-23 05:18:00	2	3	4	239.424	239.173	239.662	0.0454002	0.618081	4.48306	49.9802	49.9751	49.9891	49.9811	49.9725	49.9922	1.08348	0.909971	1.14952	33.417	32.7906	34.6436	0.045363
2018-03-23 05:19:00	2	3	4	239.621	239.415	239.752	0.045258	0.616524	4.48306	49.9907	49.9855	49.999	49.9918	49.9819	50.0034	1.07975	0.900655	1.16181	33.4794	32.9719	34.7403	0.0452208
2018-03-23 05:20:00	2	3	4	239.705	239.528	239.816	0.045163	0.615776	1.38154	49.9947	49.9862	49.9981	49.995	49.9815	50.0034	1.09186	1.01577	1.14631	33.4721	32.8523	34.7663	0.0451254
2018-03-23 05:21:00	2	3	4	239.735	239.581	239.917	0.0450716	0.615096	1.38154	50.0022	49.9911	50.0126	50.0012	49.9891	50.0163	1.09878	1.02519	1.18108	33.2994	32.6919	34.4691	0.0450374
2018-03-23 05:22:00	2	3	4	239.849	239.64	240.098	0.0450412	0.614598	1.38154	49.994	49.9805	50.0016	49.9923	49.9765	50.0066	1.11134	1.03844	1.17302	33.416	32.7245	34.5885	0.0450058
2018-03-23 05:23:00	2	3	4	239.802	239.637	240.025	0.0449642	0.613863	1.38154	49.9803	49.9779	49.9974	49.9832	49.9736	50.0057	1.07901	1.01706	1.13011	33.4391	32.7527	34.8368	0.0449325
2018-03-23 05:24:00	2	3	4	240.049	239.829	240.171	0.0449569	0.613677	1.38154	49.9935	49.9878	49.9978	49.9923	49.9841	50.0051	1.09072	1.00904	1.17193	33.2501	32.7199	34.4364	0.0449237
2018-03-23 05:25:00	2	3	4	240.082	239.552	240.329	0.0449258	0.613317	1.38154	49.9925	49.986	50.0042	49.9948	49.9814	50.0093	1.11083	1.0346	1.16203	33.3125	32.686	34.6794	0.0448917
2018-03-23 05:26:00	2	3	4	240.135	239.906	240.31	0.0449155	0.612426	1.38154	49.9921	49.981	50.003	49.9898	49.9787	50.0043	1.12425	1.04741	1.2055	33.6306	33.0022	44.3496	0.0448763
2018-03-23 05:27:00	2	3	4	240.117	239.994	240.292	0.0449022	0.612944	1.38154	49.9863	49.978	50	49.9881	49.9734	50.0013	1.11016	1.0512	1.16925	33.4999	32.7622	34.8122	0.0448644
2018-03-23 05:28:00	2	3	4	240.302	239.996	240.563	0.0448745	0.612258	1.38154	49.9941	49.9887	50	49.9923	49.9833	50.0015	1.11619	1.03817	1.17796	33.5634	32.9628	34.8663	0.0448391
2018-03-23 05:29:00	2	3	4	240.271	239.964	240.471	0.0447735	0.611448	1.38154	49.9922	49.9875	49.9979	49.993	49.9836	50.0016	1.09832	1.02414	1.18117	33.6719	33.1252	34.9845	0.0447349
2018-03-23 05:30:00	2	3	5	240.311	240.155	240.522	0.0447843	0.611266	0.066759	49.9993	49.9938	50.0064	50.0005	49.9911	50.0094	1.06107	0.998728	1.12213	33.5914	33.0433	34.8457	0.0447485
2018-03-23 05:31:00	2	3	5	229.928	228.963	240.46	1.07799	0.973138	0.066759	50.0062	50.0015	50.0077	50.0074	50.002	50.0106	5.86419	1.0088	8.59953	19.5836	18.2362	43.2811	1.07863
2018-03-23 05:32:00	2	3	5	229.271	228.881	229.663	1.11481	0.978393	0.066759	50.0071	50.0071	50.0073	50.0072	50.0048	50.0105	6.11746	6.03124	6.20136	18.5109	18.2556	18.8511	1.11525
2018-03-23 05:33:00	2	3	5	229.256	228.924	229.509	1.11102	0.978668	0.066759	50.0072	50.0071	50.0073	50.0072	50.0049	50.0106	6.03101	5.97273	6.10564	18.232	18.079	18.3828	1.11138
2018-03-23 05:34:00	2	3	5	229.209	228.953	229.487	1.10793	0.978744	0.066759	50.0071	50.0072	50.0073	50.0072	50.0049	50.0105	5.97928	5.93598	6.03867	18.1034	17.9359	18.2191	1.10823
2018-03-23 05:35:00	2	3	5	229.183	228.792	229.475	1.10558	0.978732	0.066759	50.0072	50.0072	50.0073	50.0072	50.0052	50.0106	5.97788	5.9336	6.05992	18.0646	17.8285	18.2621	1.10579
2018-03-23 05:36:00	2	3	5	229.2	228.873	229.511	1.10324	0.978639	0.066759	50.0071	50.0071	50.0074	50.0072	50.0046	50.0109	6.00695	5.95349	6.05898	18.0326	17.8308	18.2411	1.10336
2018-03-23 05:37:00	2	3	5	229.2	228.831	229.546	1.10169	0.978715	0.066759	50.0072	50.0071	50.0074	50.0072	50.0039	50.0107	5.99401	5.90873	6.07517	17.9266	17.7528	18.1359	1.10178
2018-03-23 05:38:00	2	3	5	229.192	228.892	229.532	1.10113	0.978887	0.066759	50.0071	50.0071	50.0073	50.0072	50.0052	50.0102	5.93132	5.87992	6.00756	17.7953	17.6771	17.9567	1.10127
2018-03-23 05:39:00	2	3	5	229.139	228.809	229.516	1.09978	0.978931	0.066759	50.0071	50.007	50.0073	50.0072	50.0048	50.0103	5.89528	5.86239	5.93456	17.7559	17.6457	17.8487	1.09989
2018-03-23 05:40:00	2	3	5	229.117	228.748	229.479	1.09867	0.978839	5.30378	50.0071	50.0071	50.0073	50.0072	50.0051	50.0103	5.90626	5.86146	5.95947	17.8257	17.6799	17.9478	1.09872
2018-03-23 05:41:00	2	3	5	229.137	228.679	229.407	1.09819	0.97873	5.30378	50.0071	50.0071	50.0073	50.0072	50.0047	50.0105	5.94191	5.8839	5.99504	17.8944	17.7596	18.0155	1.09822
2018-03-23 05:42:00	2	3	5	229.133	228.821	229.441	1.09742	0.978687	5.30378	50.0072	50.0071	50.0074	50.0073	50.0043	50.0106	5.96033	5.91731	5.99669	17.8887	17.7667	18.0003	1.09745
2018-03-23 05:43:00	2	3	5	234.28	223.723	240.484	0.0807517	0.749974	5.30378	50.0203	49.9947	50.1109	50.0219	49.9679	51.409	1.49303	0.849936	5.96718	32.7724	17.7797	52.587	0.0808234
2018-03-23 05:44:00	2	3	5	238.515	238.292	238.694	0.0467486	0.628754	5.30378	49.9994	49.9828	50.0169	49.9953	49.9779	50.0175	1.00342	0.895634	1.0851	33.5885	32.9687	34.6571	0.0467157
2018-03-23 05:45:00	2	3	5	238.902	238.531	239.24	0.0464992	0.626234	5.30378	50.0043	49.9915	50.0196	50.0088	49.993	50.0227	1.02188	0.804475	1.08617	33.5264	32.9452	34.565	0.0464669
2018-03-23 05:46:00	2	3	5	239.198	239.002	239.358	0.0462654	0.623912	5.30378	50.024	50.0167	50.0345	50.0264	50.0135	50.0381	1.05195	0.90541	1.1127	33.4925	32.83	34.479	0.0462328
2018-03-23 05:47:00	2	3	5	239.289	239.148	239.43	0.0461116	0.622986	5.30378	50.0322	50.0254	50.0363	50.0308	50.022	50.0397	1.04415	0.985614	1.09081	33.2732	32.7217	34.5927	0.046083
2018-03-23 05:48:00	2	3	5	239.473	239.166	239.725	0.0459259	0.621028	5.30378	50.0309	50.0254	50.0382	50.0331	50.0229	50.0398	1.03645	0.983716	1.12433	33.4208	32.8834	34.6192	0.0458991
2018-03-23 05:49:00	2	3	5	239.709	239.571	239.86	0.0458017	0.619982	5.30378	50.0312	50.0235	50.0382	50.0309	50.0211	50.0412	1.07893	1.04146	1.11558	33.2682	32.78	34.3626	0.0457744
2018-03-23 05:50:00	2	3	5	239.838	239.617	240.092	0.0456719	0.618808	1.15143	50.0283	50.0204	50.037	50.0278	50.0173	50.0418	1.06803	1.03812	1.11253	33.2785	32.6229	34.5745	0.0456441
2018-03-23 05:51:00	2	3	5	240.014	239.787	240.324	0.04556	0.614878	1.15143	50.0398	50.0209	50.0541	50.0384	50.0133	50.0582	1.03574	0.939522	1.20346	33.2036	31.5548	34.9457	0.0455334
2018-03-23 05:52:00	2	3	5	239.966	239.729	240.155	0.0454835	0.616485	1.15143	50.0334	50.0251	50.0445	50.0354	50.0202	50.0472	1.04564	0.981325	1.21359	33.3852	31.6649	34.7844	0.0454596
2018-03-23 05:53:00	2	3	5	240.2	239.816	240.353	0.0454404	0.616683	1.15143	50.0294	50.0238	50.0368	50.0282	50.0208	50.0355	1.06698	1.01559	1.12002	33.1779	32.5829	34.2016	0.0454165
2018-03-23 05:54:00	2	3	5	240.529	240.036	241.141	0.0453646	0.615237	1.15143	50.0304	50.0247	50.036	50.0301	50.0219	50.0396	1.0319	0.994101	1.07123	33.1832	32.6466	34.7664	0.0453397
2018-03-23 05:55:00	2	3	5	240.24	239.887	240.519	0.0453143	0.615107	1.15143	50.029	50.0091	50.0398	50.0262	50.0052	50.0446	1.019	0.963181	1.08338	33.3899	32.7801	34.5318	0.0452876
2018-03-23 05:56:00	2	3	5	240.039	239.824	240.303	0.0452603	0.61523	1.15143	50.0273	50.0091	50.0472	50.0335	50.0149	50.0552	1.0528	0.997211	1.12823	33.3179	32.7511	34.5311	0.0452318
2018-03-23 05:57:00	2	3	5	240.079	239.04	240.236	0.0452698	0.615018	1.15143	50.0436	50.0342	50.0537	50.0415	50.03	50.0561	1.11387	1.07905	1.16266	33.4893	32.7395	34.9827	0.0452378
2018-03-23 05:58:00	2	3	5	240.028	239.804	240.428	0.0452358	0.615316	1.15143	50.0199	50.0057	50.0352	50.0182	50.0006	50.0372	1.13353	1.09394	1.17484	33.4073	32.8241	34.606	0.0451997
2018-03-23 05:59:00	2	3	5	240.651	240.153	240.951	0.0452269	0.613342	1.15143	50.0277	50.0224	50.0335	50.0284	50.0183	50.0361	1.07094	1.02487	1.13716	33.4776	32.8055	34.6228	0.0451872
2018-03-23 06:00:00	2	3	6	241.029	240.624	241.292	0.0451398	0.61134	0.107127	50.0541	50.0279	50.0771	50.0621	50.0282	50.0795	1.09069	1.02037	1.1302	33.5289	32.7229	34.9085	0.0451017
2018-03-23 06:01:00	2	3	6	229.262	220.687	241.313	0.749787	0.923162	0.107127	50.0234	50.0071	50.0771	50.0119	50.0039	50.0826	5.27271	1.07997	9.23835	26.8335	23.3749	47.1704	0.755137
2018-03-23 06:02:00	2	3	6	228.501	228.182	228.862	0.781339	0.925175	0.107127	50.0071	50.0072	50.0073	50.0073	50.0048	50.0106	5.51172	5.40936	5.58944	26.569	26.1934	26.9144	0.787031
2018-03-23 06:03:00	2	3	6	228.497	228.14	228.831	0.778818	0.926959	0.107127	50.0072	50.007	50.0073	50.0072	50.005	50.0105	5.45913	5.36699	5.54993	26.2388	25.8255	26.644	0.784408
2018-03-23 06:04:00	2	3	6	225.536	214.045	237.613	1.48215	0.923894	0.107127	50.0072	50.0071	50.0073	50.0072	50.0005	50.0134	2.59663	1.71421	7.86795	10.8083	7.70907	26.3893	1.48218
2018-03-23 06:05:00	2	3	6	225.338	225	225.687	1.5046	0.926214	0.107127	50.007	50.0069	50.0073	50.0072	50.0018	50.0135	2.35185	2.24531	2.49485	10.1365	9.40532	10.8238	1.5043
2018-03-23 06:06:00	2	3	6	225.33	224.986	225.68	1.50704	0.927015	0.107127	50.0072	50.007	50.0076	50.0072	50.001	50.0154	2.38079	2.28179	2.53944	10.0851	9.32842	10.7338	1.50677
2018-03-23 06:07:00	2	3	6	225.327	225.004	225.723	1.50913	0.927698	0.107127	50.007	50.0068	50.0074	50.0071	50.0019	50.0136	2.35713	2.21875	2.51882	10.0919	9.31581	10.9224	1.50885
2018-03-23 06:08:00	2	3	6	225.333	224.925	225.649	1.51171	0.928137	0.107127	50.0074	50.0071	50.0074	50.0072	50.0019	50.0145	2.3601	2.22175	2.51263	10.06	9.36354	10.7175	1.51145
2018-03-23 06:09:00	2	3	6	225.328	224.988	225.64	1.5152	0.928657	0.107127	50.0073	50.007	50.0076	50.0073	50.0009	50.0149	2.38237	2.27332	2.5253	10.004	9.25731	10.7823	1.51499
2018-03-23 06:10:00	2	3	6	225.341	224.977	225.696	1.51759	0.929102	6.68744	50.0072	50.0071	50.0074	50.0073	50.001	50.0137	2.35594	2.2223	2.52392	10.0322	9.32797	10.7667	1.51738
2018-03-23 06:11:00	2	3	6	225.364	225.057	225.71	1.5192	0.92946	6.68744	50.0073	50.0071	50.0074	50.0072	50.0011	50.0139	2.37272	2.25643	2.49989	10.015	9.34954	10.7024	1.519
2018-03-23 06:12:00	2	3	6	225.351	225.076	225.652	1.52272	0.929831	6.68744	50.0072	50.0069	50.0075	50.0072	50.0006	50.0136	2.39878	2.29138	2.54763	9.89765	9.14221	10.641	1.52257
2018-03-23 06:13:00	2	3	6	233.745	224.112	240.589	0.112533	0.784781	6.68744	49.9964	49.9796	50.0073	49.9931	49.4376	50.017	1.37331	0.814321	3.7779	31.9356	9.26082	51.7966	0.112605
2018-03-23 06:14:00	2	3	6	238.342	238.089	238.643	0.0469398	0.630526	6.68744	49.9938	49.9869	49.9993	49.9956	49.9897	50.0021	1.02747	0.903182	1.10939	33.4715	32.9237	34.5722	0.0469134
2018-03-23 06:15:00	2	3	6	238.616	238.367	238.889	0.0466681	0.627506	6.68744	50.0131	49.9975	50.0235	50.0163	50.0019	50.0265	1.05456	1.00362	1.11318	33.4085	32.8386	34.4489	0.0466417
2018-03-23 06:16:00	2	3	6	238.817	238.415	239.061	0.0465497	0.626605	6.68744	50.0249	50.0174	50.0337	50.026	50.0139	50.0391	1.04045	0.887606	1.08961	33.3169	32.749	34.5396	0.0465252
2018-03-23 06:17:00	2	3	6	238.903	238.672	239.17	0.0463254	0.622878	6.68744	50.0204	50.0076	50.0304	50.0214	50.0034	50.0357	1.04893	0.949136	1.1801	33.0943	31.4588	34.6414	0.0463013
2018-03-23 06:18:00	2	3	6	239.089	238.779	239.377	0.0462071	0.623593	6.68744	50.0236	50.0163	50.0304	50.0225	50.0124	50.0339	1.06683	0.985605	1.16833	33.2141	31.4881	34.5824	0.0461812
2018-03-23 06:19:00	2	3	6	239.233	238.983	239.526	0.0460136	0.62217	6.68744	50.022	50.018	50.0312	50.0233	50.0139	50.0342	1.05306	1.01257	1.118	33.3121	32.7985	34.3298	0.0459898
2018-03-23 06:20:00	2	3	6	239.398	239.111	239.599	0.0459024	0.620992	1.78958	50.015	50.0041	50.0312	50.0151	49.9982	50.0341	1.01738	0.969611	1.09519	33.2964	32.5069	34.6434	0.0458795
2018-03-23 06:21:00	2	3	6	239.337	239.027	239.655	0.0457894	0.620794	1.78958	50.0258	50.0192	50.0304	50.025	50.0159	50.0334	1.03425	0.972205	1.08313	33.0518	32.3977	34.0337	0.0457673
2018-03-23 06:22:00	2	3	6	239.395	239.089	239.626	0.0456957	0.619969	1.78958	50.0285	50.0245	50.0347	50.0284	50.0163	50.0405	1.07005	1.01669	1.11883	33.2136	32.649	34.568	0.0456728
2018-03-23 06:23:00	2	3	6	239.593	239.331	239.772	0.0455286	0.617977	1.78958	50.0162	50.008	50.025	50.0152	50.004	50.0299	1.06923	1.02341	1.16062	33.3189	32.837	34.5445	0.0455056
2018-03-23 06:24:00	2	3	6	239.575	239.271	239.889	0.0454424	0.618051	1.78958	50.0061	49.9938	50.0201	50.0042	49.9883	50.0225	1.04472	0.994378	1.11897	33.1728	32.7322	34.2183	0.0454204
2018-03-23 06:25:00	2	3	6	239.689	239.345	239.842	0.0453877	0.616939	1.78958	50.0176	50.0076	50.0254	50.0177	50.0028	50.0294	1.06219	1.02042	1.10111	33.2112	32.7336	34.4473	0.0453689
2018-03-23 06:26:00	2	3	6	239.605	239.321	239.812	0.0453588	0.617444	1.78958	49.9873	49.9788	50.0076	49.984	49.9733	50.0023	1.08004	1.02226	1.15603	33.3658	32.517	34.6138	0.0453407
2018-03-23 06:27:00	2	3	6	239.585	239.261	239.812	0.045304	0.617085	1.78958	49.9855	49.9829	49.9885	49.9853	49.9793	49.992	1.08962	1.00869	1.16322	33.4157	32.6125	34.6382	0.0452856
2018-03-23 06:28:00	2	3	6	239.676	238.8	239.933	0.0452607	0.617022	1.78958	49.9957	49.9875	50.0061	49.9975	49.9891	50.0087	1.05704	1.00309	1.12576	33.079	32.4547	34.265	0.0452424
2018-03-23 06:29:00	2	3	6	239.493	239.318	239.742	0.0451968	0.616956	1.78958	49.9928	49.9811	50.0041	49.9914	49.9781	50.0065	1.05877	0.989386	1.14571	33.1138	32.5865	34.2738	0.0451808
2018-03-23 06:30:00	2	8	9	239.472	239.221	239.747	0.0452087	0.616947	0.0924896	50.0018	49.9902	50.0111	50.0034	49.9925	50.0144	1.07391	0.996681	1.14939	33.1022	32.5617	34.5918	0.0451933
2018-03-23 06:31:00	2	8	9	229.299	218.433	239.717	0.571972	0.906154	0.0924896	50.0057	50.0001	50.0073	50.007	50.0026	50.0103	5.22348	1.08046	8.61323	32.5396	30.3507	131.193	0.576669
2018-03-23 06:32:00	2	8	9	228.569	228.26	228.879	0.602929	0.916636	0.0924896	50.0071	50.0071	50.0073	50.0072	50.0052	50.0106	5.3962	5.31599	5.51514	30.7998	30.411	31.3231	0.607704
2018-03-23 06:33:00	2	8	9	228.59	228.267	228.939	0.599167	0.91917	0.0924896	50.007	50.0071	50.0073	50.0072	50.0056	50.0103	5.38474	5.32253	5.44466	30.3633	29.9748	30.8151	0.603806
2018-03-23 06:34:00	2	8	9	228.565	228.305	228.853	0.595602	0.921812	0.0924896	50.007	50.0071	50.0073	50.0072	50.0054	50.0102	5.36793	5.30611	5.42383	29.9093	29.5142	30.2934	0.600067
2018-03-23 06:35:00	2	8	9	228.544	228.211	228.831	0.593542	0.922812	0.0924896	50.0071	50.0071	50.0073	50.0072	50.0053	50.0107	5.36013	5.3053	5.44362	29.7648	29.3534	30.1234	0.597934
2018-03-23 06:36:00	2	8	9	228.575	228.297	228.936	0.591956	0.924413	0.0924896	50.007	50.0071	50.0073	50.0072	50.005	50.0103	5.34327	5.28551	5.38973	29.5111	29.0533	29.9199	0.596253
2018-03-23 06:37:00	2	8	9	228.567	228.277	228.881	0.590272	0.92475	0.0924896	50.0072	50.007	50.0074	50.0072	50.005	50.0104	5.32824	5.28329	5.37359	29.4702	29.1692	29.7158	0.594506
2018-03-23 06:38:00	2	8	9	228.552	228.307	228.924	0.589396	0.924882	0.0924896	50.0071	50.0071	50.0073	50.0072	50.0052	50.0106	5.32086	5.25863	5.36193	29.4476	29.1641	29.6622	0.593602
2018-03-23 06:39:00	2	8	9	228.563	228.245	228.862	0.588516	0.925083	0.0924896	50.007	50.0071	50.0073	50.0072	50.0054	50.0103	5.30119	5.22673	5.35818	29.4068	29.161	29.6892	0.592704
2018-03-23 06:40:00	2	8	9	228.546	228.314	228.874	0.58773	0.925287	3.32139	50.0071	50.0071	50.0072	50.0072	50.0052	50.0107	5.27525	5.19668	5.33854	29.3657	29.0899	29.6129	0.591917
2018-03-23 06:41:00	2	8	9	228.572	228.323	228.858	0.587284	0.925259	3.32139	50.007	50.0071	50.0072	50.0072	50.005	50.0108	5.24618	5.19093	5.3096	29.3534	29.0386	29.5739	0.591497
2018-03-23 06:42:00	2	8	9	228.597	228.316	228.964	0.586599	0.924867	3.32139	50.0071	50.0071	50.0073	50.0072	50.0053	50.0107	5.24402	5.19462	5.31045	29.417	29.0966	29.6843	0.590837
2018-03-23 06:43:00	2	8	9	233.265	223.379	239.274	0.0728175	0.727728	3.32139	49.9849	49.947	50.0917	49.9759	49.8693	51.4562	1.55163	0.853354	8.36981	32.7034	10.2988	49.4007	0.0731083
2018-03-23 06:44:00	2	8	9	237.902	237.479	238.307	0.046443	0.628968	3.32139	49.9708	49.9532	49.98	49.9741	49.9575	49.9827	0.967671	0.805736	1.04001	33.1891	32.6349	34.2253	0.0464323
2018-03-23 06:45:00	2	8	9	238.144	237.78	238.433	0.0460645	0.626364	3.32139	49.9663	49.9576	49.9777	49.9669	49.9535	49.9823	0.976485	0.815593	1.06104	33.1498	32.5196	34.3159	0.0460556
2018-03-23 06:46:00	2	8	9	238.399	238.231	238.621	0.0458299	0.623916	3.32139	49.973	49.9637	49.9835	49.9728	49.9608	49.9867	1.00315	0.860916	1.09348	33.1509	32.5323	34.4202	0.0458227
2018-03-23 06:47:00	2	8	9	238.607	238.276	238.95	0.045656	0.62234	3.32139	49.9766	49.9718	49.9846	49.9764	49.9683	49.9867	1.03679	0.964487	1.11525	33.155	32.3929	34.4112	0.0456507
2018-03-23 06:48:00	2	8	9	238.638	238.342	238.947	0.045556	0.621127	3.32139	49.9715	49.9647	49.9769	49.9716	49.9583	49.9823	1.03826	0.9877	1.10243	33.4813	32.4324	34.8154	0.0455478
2018-03-23 06:49:00	2	8	9	238.751	238.463	238.938	0.045485	0.620504	3.32139	49.9782	49.9727	49.9843	49.9777	49.9692	49.9884	1.01906	0.959082	1.08403	33.3132	32.5716	34.7953	0.0454769
2018-03-23 06:50:00	2	8	9	238.722	238.545	238.956	0.0454074	0.620279	0.977697	49.9829	49.9739	49.9917	49.9858	49.9768	49.9962	1.0145	0.961681	1.06787	33.1545	32.4652	34.1643	0.0454019
2018-03-23 06:51:00	2	8	9	238.755	238.561	239.001	0.0453591	0.620015	0.977697	49.9984	49.9914	50.0062	49.9983	49.9807	50.0101	0.99619	0.938913	1.05062	33.1129	32.501	34.2769	0.0453529
2018-03-23 06:52:00	2	8	9	238.842	238.147	239.196	0.0453188	0.619568	0.977697	49.9858	49.9773	49.9914	49.9847	49.9742	49.9946	1.04463	0.988701	1.10606	33.0602	32.1703	34.424	0.0453143
2018-03-23 06:53:00	2	8	9	238.851	238.499	239.074	0.0452787	0.619523	0.977697	49.9866	49.9839	49.9924	49.9877	49.9793	49.995	1.06496	1.00058	1.12618	33.0123	32.4033	34.2931	0.045273
2018-03-23 06:54:00	2	8	9	238.673	238.389	238.966	0.0452487	0.619133	0.977697	49.9856	49.979	49.9963	49.9862	49.9736	49.9999	1.06026	0.97375	1.14987	33.4454	32.8019	34.9608	0.045241
2018-03-23 06:55:00	2	8	9	238.982	238.607	239.559	0.0452583	0.619169	0.977697	49.994	49.9902	49.9973	49.9931	49.9875	50.0003	1.05424	0.988016	1.10187	32.969	32.4684	34.345	0.0452526
2018-03-23 06:56:00	2	8	9	239.392	239.076	239.66	0.0451113	0.616172	0.977697	49.9845	49.9757	49.9905	49.9824	49.971	49.9951	1.06283	0.955843	1.14136	33.1672	32.4645	34.4254	0.0450989
2018-03-23 06:57:00	2	8	9	239.4	239.126	239.647	0.0450955	0.616881	0.977697	49.9777	49.9751	49.9815	49.9774	49.9679	49.9843	1.03337	0.978558	1.08996	32.9094	32.3244	34.1912	0.045082
2018-03-23 06:58:00	2	8	9	239.472	239.297	239.611	0.0450707	0.616495	0.977697	49.9693	49.9644	49.9752	49.9691	49.9617	49.9806	1.06918	1.00385	1.14803	32.9309	32.3235	34.0248	0.0450559
2018-03-23 06:59:00	2	8	9	239.353	239.035	239.677	0.0450838	0.616728	0.977697	49.9864	49.9747	49.9954	49.988	49.9751	50.0003	1.08766	1.01342	1.15243	33.1033	32.4956	34.6233	0.0450691
2018-03-23 07:00:00	2	8	10	239.357	239.055	239.69	0.0450552	0.615496	0.0869904	49.9939	49.9848	50.026	50.0007	49.9871	50.0284	1.12238	1.05908	1.18735	33.4613	32.7371	35.0272	0.0450399
2018-03-23 07:01:00	2	8	10	229.609	222.821	239.507	0.536318	0.894052	0.0869904	50.0115	50.0071	50.026	50.0087	50.0051	50.0286	5.57226	1.09801	9.00967	37.4043	32.7275	90.8293	0.541434
2018-03-23 07:02:00	2	8	10	228.901	228.51	229.289	0.563425	0.905472	0.0869904	50.0071	50.0072	50.0073	50.0072	50.0052	50.0105	5.77935	5.67737	5.85852	35.9272	35.2442	36.647	0.56869
2018-03-23 07:03:00	2	8	10	228.886	228.576	229.191	0.56417	0.909622	0.0869904	50.0071	50.0071	50.0073	50.0072	50.0053	50.0103	5.75022	5.66385	5.83075	35.1551	34.7037	35.6378	0.569253
2018-03-23 07:04:00	2	8	10	228.889	228.608	229.158	0.563424	0.911539	0.0869904	50.0072	50.007	50.0073	50.0072	50.0053	50.0103	5.7587	5.6662	5.82259	34.8666	34.5464	35.2425	0.568358
2018-03-23 07:05:00	2	8	10	228.894	228.561	229.183	0.562814	0.912676	0.0869904	50.007	50.007	50.0073	50.0072	50.0055	50.0103	5.77501	5.67953	5.84556	34.7293	34.3311	35.0438	0.567633
2018-03-23 07:06:00	2	8	10	228.884	228.508	229.208	0.561499	0.913499	0.0869904	50.0071	50.0071	50.0073	50.0072	50.005	50.0103	5.76915	5.69047	5.8282	34.6142	34.2695	34.9431	0.566237
2018-03-23 07:07:00	2	8	10	228.901	228.616	229.199	0.560043	0.915044	0.0869904	50.0072	50.0071	50.0074	50.0072	50.0051	50.0105	5.75425	5.69033	5.80657	34.3707	33.996	34.7676	0.564683
2018-03-23 07:08:00	2	8	10	228.899	228.593	229.186	0.558887	0.914661	0.0869904	50.0071	50.0071	50.0073	50.0072	50.0049	50.0103	5.72296	5.66511	5.77872	34.4528	34.1652	34.7135	0.563498
2018-03-23 07:09:00	2	8	10	228.892	228.586	229.17	0.558146	0.914652	0.0869904	50.0072	50.0071	50.0074	50.0072	50.0052	50.0105	5.70095	5.6285	5.75456	34.4294	34.119	34.657	0.562753
2018-03-23 07:10:00	2	8	10	228.887	228.575	229.22	0.557684	0.914458	3.55553	50.0071	50.007	50.0073	50.0072	50.0052	50.0107	5.67773	5.62	5.73685	34.4303	34.2016	34.6652	0.562317
2018-03-23 07:11:00	2	8	10	228.89	228.605	229.2	0.55681	0.914988	3.55553	50.0074	50.007	50.0074	50.0072	50.0053	50.0104	5.64276	5.5617	5.71044	34.2927	33.8364	34.6301	0.561444
2018-03-23 07:12:00	2	8	10	228.877	228.43	229.218	0.556053	0.915528	3.55553	50.007	50.0071	50.0073	50.0072	50.005	50.0107	5.61082	5.43839	5.69504	34.1509	33.8349	34.399	0.5607
2018-03-23 07:13:00	2	8	10	233.274	224.322	238.657	0.0680232	0.714353	3.55553	49.9914	49.9816	50.0071	49.9878	49.9148	50.1491	1.54016	0.918943	5.6293	33.0861	14.1451	54.8275	0.0682965
2018-03-23 07:14:00	2	8	10	237.259	236.818	237.672	0.0464975	0.628629	3.55553	49.9793	49.9727	49.9855	49.9781	49.9682	49.9857	1.06602	0.881805	1.26584	33.2755	31.7816	35.3311	0.0464896
2018-03-23 07:15:00	2	8	10	237.74	237.389	238.103	0.0461568	0.626992	3.55553	49.9845	49.9788	49.9936	49.9859	49.9761	50.0008	1.08506	0.955003	1.24729	33.1112	31.227	34.4662	0.0461528
2018-03-23 07:16:00	2	8	10	238.062	237.822	238.269	0.0458661	0.624939	3.55553	49.9833	49.9727	49.9909	49.9836	49.9668	49.9953	1.08402	0.900107	1.18227	33.1915	32.7219	34.2352	0.0458592
2018-03-23 07:17:00	2	8	10	238.131	237.808	238.339	0.0457041	0.624072	3.55553	49.9915	49.9866	49.9957	49.9924	49.983	50.0008	1.14909	1.08577	1.21338	33.0572	32.4563	34.1282	0.0457017
2018-03-23 07:18:00	2	8	10	238.13	237.806	238.413	0.0454809	0.620254	3.55553	49.9966	49.9876	50.0135	49.9997	49.9824	50.018	1.1288	1.05269	1.26898	32.9145	31.0156	34.4389	0.0454751
2018-03-23 07:19:00	2	8	10	238.215	237.984	238.526	0.0453918	0.620152	3.55553	49.9934	49.9754	50.0135	49.9871	49.9713	50.0143	1.15094	1.08141	1.32818	32.8327	31.445	34.6438	0.0453889
2018-03-23 07:20:00	2	8	10	238.238	237.975	238.586	0.04534	0.619183	1.02598	49.9823	49.971	50.0062	49.9873	49.9667	50.0104	1.18265	1.11077	1.36042	32.922	31.2922	34.8179	0.0453323
2018-03-23 07:21:00	2	8	10	238.246	238.063	238.45	0.0453209	0.617965	1.02598	49.999	49.9909	50.0085	49.9976	49.9849	50.0117	1.17779	1.08	1.33416	33.2212	31.3967	36.1231	0.0453124
2018-03-23 07:22:00	2	8	10	238.154	237.671	238.438	0.0452803	0.620445	1.02598	49.9988	49.9931	50.0072	49.9982	49.9863	50.0122	1.16258	1.09984	1.25582	33.2894	32.5796	34.4712	0.0452734
2018-03-23 07:23:00	2	8	10	238.247	237.818	238.564	0.0453132	0.619488	1.02598	49.9977	49.9948	50.0027	49.9977	49.993	50.0082	1.15995	1.09115	1.33022	33.1356	31.5387	34.3195	0.0453059
2018-03-23 07:24:00	2	8	10	238.215	237.928	238.432	0.0453244	0.619269	1.02598	49.983	49.9661	49.9958	49.979	49.964	49.9942	1.17461	1.11465	1.32987	33.314	31.7449	35.0902	0.0453181
2018-03-23 07:25:00	2	8	10	238.393	238.152	238.662	0.0452741	0.618357	1.02598	49.9722	49.9657	49.9764	49.9712	49.962	49.9818	1.17457	1.08713	1.35659	33.0741	31.3637	34.1709	0.0452641
2018-03-23 07:26:00	2	8	10	238.376	237.978	238.685	0.0451746	0.616642	1.02598	49.9777	49.9657	49.9835	49.9805	49.9688	49.9871	1.19595	1.09832	1.36725	33.2313	31.6423	34.7074	0.045162
2018-03-23 07:27:00	2	8	10	238.153	237.877	238.378	0.0451532	0.618106	1.02598	49.9802	49.977	49.9879	49.9808	49.9712	49.9935	1.17786	1.07684	1.33543	33.1273	31.597	34.8488	0.0451414
2018-03-23 07:28:00	2	8	10	238.208	237.909	238.448	0.0451259	0.619182	1.02598	49.988	49.9817	50.0097	49.9917	49.9792	50.0203	1.17817	1.11119	1.31613	33.028	31.6786	34.1162	0.0451112
2018-03-23 07:29:00	2	8	10	238.295	237.982	238.54	0.0451236	0.619422	1.02598	50.0067	49.9939	50.0169	50.0051	49.9905	50.0223	1.16407	1.09085	1.347	32.9612	31.5197	34.8298	0.0451089
2018-03-23 07:30:00	2	9	10	238.107	237.847	238.398	0.0450045	0.61943	0.0884494	49.9935	49.981	50.0058	49.9912	49.9782	50.0089	1.16979	1.11401	1.22301	32.9327	32.1321	34.0927	0.0449927
2018-03-23 07:31:00	2	9	10	229.771	218.421	243.864	0.281441	0.727712	0.0884494	50.0021	49.9854	50.0074	50.0056	49.9817	50.0115	5.89217	1.15858	8.08609	67.7464	32.6887	92.8708	0.288496
2018-03-23 07:32:00	2	9	10	229.155	228.843	229.503	0.292183	0.746525	0.0884494	50.0072	50.0071	50.0074	50.0072	50.0047	50.0108	6.0966	6.02724	6.15441	66.7024	65.8104	67.3713	0.299221
2018-03-23 07:33:00	2	9	10	229.099	228.804	229.432	0.293487	0.753309	0.0884494	50.0071	50.0071	50.0074	50.0072	50.005	50.0107	6.0497	5.98836	6.11014	65.9518	64.8381	66.5486	0.300225
2018-03-23 07:34:00	2	9	10	229.129	228.797	229.507	0.293366	0.75707	0.0884494	50.0071	50.0071	50.0073	50.0073	50.0052	50.0108	6.02429	5.92948	6.09843	65.5342	64.7034	66.3102	0.299978
2018-03-23 07:35:00	2	9	10	229.163	228.75	229.477	0.291921	0.760116	0.0884494	50.0071	50.0072	50.0073	50.0072	50.005	50.0105	5.9979	5.93822	6.04831	65.2363	64.6742	65.7651	0.298441
2018-03-23 07:36:00	2	9	10	229.162	228.79	229.49	0.290866	0.761662	0.0884494	50.007	50.0071	50.0073	50.0072	50.0045	50.0107	5.98931	5.9264	6.038	65.0827	64.1183	65.5162	0.297353
2018-03-23 07:37:00	2	9	10	229.181	228.838	229.505	0.288416	0.763467	0.0884494	50.0071	50.0071	50.0073	50.0072	50.0045	50.0107	5.95933	5.89789	6.01451	64.9161	64.4869	65.4602	0.294828
2018-03-23 07:38:00	2	9	10	229.183	228.814	229.462	0.287134	0.762674	0.0884494	50.0071	50.007	50.0073	50.0072	50.0044	50.0113	5.94288	5.88835	5.99761	64.9806	63.7234	65.4866	0.293534
2018-03-23 07:39:00	2	9	10	229.171	228.876	229.623	0.28591	0.762231	0.0884494	50.0071	50.0072	50.0073	50.0072	50.0049	50.0105	5.92612	5.76566	5.9894	65.0226	64.5624	65.4766	0.292295
2018-03-23 07:40:00	2	9	10	229.186	228.83	229.492	0.284931	0.762575	5.49533	50.0071	50.007	50.0073	50.0072	50.0049	50.011	5.91246	5.73894	5.96407	64.9657	64.0997	65.2868	0.291308
2018-03-23 07:41:00	2	9	10	229.222	228.934	229.589	0.28409	0.762959	5.49533	50.0072	50.007	50.0074	50.0072	50.0047	50.0106	5.89871	5.84244	5.94996	64.8906	64.411	65.2474	0.290471
2018-03-23 07:42:00	2	9	10	229.205	228.852	229.475	0.284007	0.763124	5.49533	50.0071	50.0071	50.0073	50.0072	50.0048	50.011	5.89411	5.83937	5.95409	64.8182	63.7191	65.1972	0.290404
2018-03-23 07:43:00	2	9	10	233.24	223.934	238.743	0.0566733	0.66328	5.49533	49.9947	49.9788	50.0072	49.9903	49.3802	50.0131	1.5705	0.982951	5.94497	34.1111	27.3248	64.9697	0.0570417
2018-03-23 07:44:00	2	9	10	237.619	237.356	237.942	0.0460997	0.627841	5.49533	49.9876	49.9808	49.9957	49.9898	49.9819	50.0006	1.06709	0.937456	1.15234	33.2809	32.709	34.1676	0.0461016
2018-03-23 07:45:00	2	9	10	238.082	237.815	238.369	0.0457848	0.624151	5.49533	49.9921	49.9859	50.0047	49.9922	49.9808	50.0092	1.1111	0.957567	1.19985	33.4892	32.7209	34.8863	0.0457848
2018-03-23 07:46:00	2	9	10	238.287	238.065	238.422	0.0456528	0.622462	5.49533	49.9825	49.9741	49.9966	49.98	49.9664	49.9891	1.12764	1.03797	1.19921	33.5504	32.944	35.041	0.0456498
2018-03-23 07:47:00	2	9	10	238.439	238.272	238.554	0.0455261	0.621628	5.49533	49.9844	49.9749	49.9866	49.9832	49.9715	49.9899	1.14868	1.09106	1.21564	33.3407	32.7681	34.485	0.0455193
2018-03-23 07:48:00	2	9	10	238.511	238.309	238.68	0.0454668	0.621421	5.49533	49.9813	49.9749	49.9891	49.9829	49.9734	49.9916	1.18397	1.12298	1.25668	33.1506	32.5283	34.6003	0.0454614
2018-03-23 07:49:00	2	9	10	238.495	238.243	238.744	0.0453556	0.620372	5.49533	49.9838	49.9708	49.9949	49.9817	49.9656	50.0017	1.19235	1.13077	1.24466	33.398	32.786	34.6283	0.0453498
2018-03-23 07:50:00	2	9	10	238.376	237.775	238.637	0.0453162	0.620408	1.08096	49.9697	49.9644	49.9745	49.9696	49.9604	49.9792	1.17394	1.12238	1.23511	33.5668	33.0325	34.6653	0.0453113
2018-03-23 07:51:00	2	9	10	238.671	238.487	238.898	0.0452593	0.619184	1.08096	49.9795	49.9707	49.9916	49.9829	49.9716	49.9962	1.17048	1.09309	1.25346	33.3365	32.6732	34.6106	0.0452531
2018-03-23 07:52:00	2	9	10	238.722	238.531	238.893	0.0452578	0.618825	1.08096	49.9851	49.9757	49.9929	49.9847	49.9725	49.9983	1.15223	1.0375	1.25544	33.3939	32.6838	34.7281	0.0452507
2018-03-23 07:53:00	2	9	10	238.969	238.654	239.152	0.0451362	0.617218	1.08096	49.9863	49.9769	49.9938	49.9859	49.971	49.9972	1.17497	1.10613	1.24701	33.4686	32.8171	34.6271	0.0451243
2018-03-23 07:54:00	2	9	10	238.945	238.734	239.116	0.0451176	0.617444	1.08096	49.9851	49.9722	49.992	49.9826	49.9668	49.9954	1.20065	1.11333	1.28046	33.1737	32.4742	34.3934	0.0451048
2018-03-23 07:55:00	2	9	10	238.983	238.766	239.248	0.0450808	0.617265	1.08096	49.9745	49.9667	49.9797	49.9747	49.9615	49.9823	1.17968	1.08085	1.26219	33.1596	32.6305	34.2438	0.0450686
2018-03-23 07:56:00	2	9	10	238.925	238.731	239.118	0.0450687	0.617516	1.08096	49.985	49.9737	49.9944	49.9883	49.9775	49.9972	1.1446	1.07893	1.21288	33.0307	32.4487	34.6658	0.0450575
2018-03-23 07:57:00	2	9	10	238.875	238.709	239.03	0.0450376	0.618025	1.08096	49.9988	49.9867	50.0243	50.0036	49.9806	50.0289	1.12955	1.06938	1.19358	32.7836	32.2664	33.9722	0.045029
2018-03-23 07:58:00	2	9	10	238.956	238.744	239.193	0.0450734	0.61698	1.08096	50.0091	49.9967	50.0243	50.0045	49.9946	50.0245	1.12364	1.05541	1.18955	33.2822	32.3058	34.5128	0.0450635
2018-03-23 07:59:00	2	9	10	239.033	238.817	239.232	0.0451093	0.617183	1.08096	49.9986	49.9912	50.0094	50.0006	49.9875	50.0138	1.09974	1.04984	1.15561	33.2131	32.5186	34.51	0.0450955
2018-03-23 08:00:00	3	4	5	239.064	238.847	239.276	0.0451664	0.61643	0.0728468	50.0149	50.0093	50.0272	50.0177	50.006	50.0311	1.09895	1.02727	1.15596	33.7384	33.0097	35.0078	0.0451522
2018-03-23 08:01:00	3	4	5	229.015	222.794	239.143	1.11017	0.982633	0.0728468	50.0114	50.0072	50.0272	50.0084	49.9994	50.0256	3.67267	1.0972	5.36582	16.2413	8.4251	35.8323	1.10654
2018-03-23 08:02:00	3	4	5	228.39	228.032	228.78	1.15807	0.989611	0.0728468	50.0071	50.0071	50.0073	50.0072	50.0045	50.0109	3.80349	3.74531	3.86132	15.6606	15.4845	15.8285	1.15417
2018-03-23 08:03:00	3	4	5	228.378	228.055	228.71	1.15588	0.989555	0.0728468	50.007	50.0071	50.0073	50.0072	50.0045	50.0109	3.82046	3.75344	3.87831	15.7149	15.5121	15.8384	1.15193
2018-03-23 08:04:00	3	4	5	228.385	227.948	228.683	1.15644	0.989626	0.0728468	50.0073	50.0071	50.0073	50.0072	50.0043	50.0112	3.80489	3.63108	3.86923	15.6438	15.333	15.8121	1.15253
2018-03-23 08:05:00	3	4	5	228.391	228.033	228.686	1.15637	0.989703	0.0728468	50.007	50.0071	50.0073	50.0072	50.0045	50.0105	3.77466	3.68366	3.84244	15.5507	15.3728	15.7302	1.15254
2018-03-23 08:06:00	3	4	5	228.375	228.036	228.706	1.15565	0.989655	0.0728468	50.0071	50.0072	50.0073	50.0072	50.0044	50.0107	3.77532	3.72523	3.83675	15.5588	15.394	15.7019	1.15186
2018-03-23 08:07:00	3	4	5	228.365	227.959	228.67	1.15487	0.989578	0.0728468	50.0071	50.0072	50.0073	50.0072	50.0045	50.0108	3.79265	3.72688	3.84784	15.624	15.4305	15.7485	1.15103
2018-03-23 08:08:00	3	4	5	228.358	227.907	228.771	1.15401	0.989551	0.0728468	50.0071	50.0071	50.0073	50.0072	50.0044	50.011	3.80067	3.74064	3.85021	15.6533	15.4496	15.7973	1.15015
2018-03-23 08:09:00	3	4	5	228.35	228.02	228.702	1.15325	0.989595	0.0728468	50.0071	50.0071	50.0073	50.0072	50.0045	50.0109	3.7828	3.71305	3.90528	15.607	15.3858	15.7814	1.14942
2018-03-23 08:10:00	3	4	5	228.371	228.072	228.683	1.15272	0.989653	4.48362	50.0071	50.0071	50.0073	50.0072	50.0046	50.0109	3.74694	3.67999	3.82788	15.5357	15.359	15.7092	1.14898
2018-03-23 08:11:00	3	4	5	228.348	228.007	228.692	1.15178	0.989597	4.48362	50.0071	50.0072	50.0073	50.0072	50.0042	50.0109	3.74256	3.68433	3.79627	15.5528	15.3809	15.7013	1.14806
2018-03-23 08:12:00	3	4	5	228.319	227.974	228.716	1.15092	0.989529	4.48362	50.0071	50.0072	50.0073	50.0072	50.0052	50.0108	3.7561	3.69483	3.82296	15.6088	15.4131	15.7662	1.14718
2018-03-23 08:13:00	3	4	5	233.259	224.466	239.344	0.0902438	0.776494	4.48362	49.9861	49.9679	50.0102	49.9823	49.8842	50.2506	1.44382	0.898911	3.81291	32.3553	15.5302	51.1467	0.0901878
2018-03-23 08:14:00	3	4	5	236.903	236.607	237.165	0.046819	0.631432	4.48362	49.9977	49.9839	50.0163	50.0021	49.9862	50.0197	1.07852	0.916257	1.24156	33.2907	31.5268	35.0341	0.0468139
2018-03-23 08:15:00	3	4	5	237.235	236.982	237.514	0.0465907	0.631046	4.48362	49.9975	49.9884	50.0115	49.995	49.9843	50.0065	1.09885	1.03713	1.24285	33.3615	31.8112	34.6675	0.0465855
2018-03-23 08:16:00	3	4	5	237.445	237.228	237.623	0.0463281	0.62966	4.48362	49.9911	49.9876	49.9965	49.9905	49.9841	49.9967	1.09069	0.935848	1.15869	33.1917	32.5432	34.4323	0.046327
2018-03-23 08:17:00	3	4	5	237.452	237.148	237.769	0.0461564	0.628418	4.48362	49.9855	49.9804	49.993	49.9847	49.9777	49.9957	1.12112	1.06098	1.17847	33.3172	32.6532	34.4459	0.0461575
2018-03-23 08:18:00	3	4	5	237.794	237.535	238.053	0.0459422	0.624023	4.48362	49.9928	49.9824	50.0031	49.9922	49.9793	50.0066	1.19289	1.06959	1.3362	33.2444	31.725	34.6964	0.0459398
2018-03-23 08:19:00	3	4	5	238.013	237.848	238.162	0.0458058	0.62371	4.48362	49.9861	49.9804	49.9925	49.9875	49.9783	49.9955	1.18825	1.12549	1.32827	33.0351	31.4172	34.5333	0.0458048
2018-03-23 08:20:00	3	4	5	238.066	237.888	238.209	0.0456577	0.622094	1.10759	49.9836	49.9774	49.9915	49.982	49.9723	49.9923	1.17421	1.0901	1.32964	32.8471	31.4614	34.4141	0.0456575
2018-03-23 08:21:00	3	4	5	238.178	237.978	238.394	0.045594	0.622074	1.10759	49.9899	49.9732	49.9966	49.9884	49.9701	50.0012	1.15491	1.09512	1.29513	33.2935	31.5918	34.8749	0.045594
2018-03-23 08:22:00	3	4	5	238.335	238.107	238.605	0.0455025	0.620449	1.10759	49.9684	49.9622	49.9748	49.967	49.9573	49.9768	1.20004	1.10332	1.36156	33.2535	31.6671	34.7146	0.0454952
2018-03-23 08:23:00	3	4	5	238.522	238.324	238.706	0.0454236	0.619767	1.10759	49.9814	49.964	49.9956	49.9866	49.9727	49.9989	1.17525	1.10652	1.29202	32.9966	31.45	34.4502	0.0454186
2018-03-23 08:24:00	3	4	5	238.576	238.43	238.761	0.0453572	0.619107	1.10759	50.0001	49.9956	50.0085	50.0005	49.9924	50.0109	1.21176	1.14465	1.34064	32.9083	30.9095	34.5576	0.0453517
2018-03-23 08:25:00	3	4	5	238.702	238.475	238.852	0.0453368	0.619583	1.10759	50.0057	49.9974	50.0121	50.007	49.998	50.0189	1.21493	1.14952	1.38895	32.8738	31.3892	34.4229	0.0453307
2018-03-23 08:26:00	3	4	5	238.753	238.612	238.925	0.045278	0.617996	1.10759	50.0106	50.0022	50.0191	50.0108	49.9998	50.023	1.20641	1.10556	1.38359	32.9568	31.2542	34.4743	0.0452709
2018-03-23 08:27:00	3	4	5	238.749	238.218	238.971	0.0452504	0.618276	1.10759	49.9995	49.9951	50.0096	50	49.991	50.0121	1.18376	1.10057	1.34289	32.8115	31.191	34.7138	0.0452423
2018-03-23 08:28:00	3	4	5	238.851	238.435	239.079	0.0452049	0.617493	1.10759	49.9979	49.9863	50.0096	49.995	49.9827	50.009	1.1778	1.10957	1.34925	32.7986	31.4202	34.4894	0.045198
2018-03-23 08:29:00	3	4	5	238.944	238.718	239.079	0.0452044	0.617649	1.10759	49.9983	49.9889	50.0122	50.0007	49.9856	50.0167	1.17158	1.11613	1.2949	32.8261	31.328	34.7259	0.0451969
2018-03-23 08:30:00	3	4	6	238.885	238.683	239.048	0.0451784	0.61904	0.0716483	50.0089	49.9971	50.0156	50.0103	49.9942	50.019	1.18145	1.13266	1.2442	32.8228	32.2758	33.8844	0.0451759
2018-03-23 08:31:00	3	4	6	227.99	206.784	239.01	0.785736	0.956517	0.0716483	50.0085	50.0072	50.0145	50.0074	50	50.014	3.42771	1.19396	5.72231	6.05889	3.03423	33.3864	0.784911
2018-03-23 08:32:00	3	4	6	227.155	226.848	227.519	0.796374	0.960555	0.0716483	50.007	50.0072	50.0073	50.0072	50.0045	50.011	3.52447	3.46124	3.59495	4.36273	4.11675	4.63252	0.795664
2018-03-23 08:33:00	3	4	6	227.168	226.867	227.521	0.801803	0.961071	0.0716483	50.0071	50.0071	50.0073	50.0072	50.0046	50.0107	3.51062	3.4497	3.56698	4.5006	4.20736	4.78281	0.801075
2018-03-23 08:34:00	3	4	6	224.716	200.857	246.573	1.52433	0.924671	0.0716483	50.007	50.007	50.0073	50.0071	49.997	50.0153	2.58738	2.37587	7.3597	13.6069	4.37703	15.6434	1.5227
2018-03-23 08:35:00	3	4	6	224.591	224.23	224.977	1.55165	0.926693	0.0716483	50.0071	50.0071	50.0074	50.0072	50.0025	50.0141	2.50983	2.37797	2.61049	14.3062	13.5225	15.1423	1.54999
2018-03-23 08:36:00	3	4	6	224.569	224.241	224.904	1.55551	0.927242	0.0716483	50.0074	50.007	50.0074	50.0072	50.0012	50.0148	2.50969	2.37308	2.61372	14.2782	13.4907	15.0477	1.5539
2018-03-23 08:37:00	3	4	6	224.597	224.23	224.969	1.55991	0.927807	0.0716483	50.0072	50.0069	50.0075	50.0073	50.0015	50.0142	2.47623	2.35139	2.5954	14.1916	13.4011	14.997	1.55836
2018-03-23 08:38:00	3	4	6	224.596	224.199	225.008	1.56136	0.927977	0.0716483	50.0072	50.007	50.0074	50.0072	50.0012	50.0133	2.49486	2.35863	2.62464	14.1526	13.3903	14.9127	1.55986
2018-03-23 08:39:00	3	4	6	224.612	224.247	224.925	1.56653	0.928687	0.0716483	50.0072	50.0072	50.0074	50.0073	50.0006	50.0138	2.45477	2.33142	2.59196	14.0691	13.2515	14.8019	1.56506
2018-03-23 08:40:00	3	4	6	224.643	224.281	225.038	1.57213	0.929398	7.4397	50.007	50.007	50.0073	50.0072	50.0005	50.0141	2.46329	2.31137	2.56606	13.9458	13.1932	14.7329	1.57074
2018-03-23 08:41:00	3	4	6	224.626	224.283	225.073	1.57419	0.929726	7.4397	50.0072	50.007	50.0074	50.0072	50.0012	50.0139	2.4575	2.32621	2.60119	13.9297	13.0459	14.7641	1.5728
2018-03-23 08:42:00	3	4	6	224.616	224.265	225.006	1.57298	0.929716	7.4397	50.0071	50.0071	50.0075	50.0073	50.0005	50.014	2.42739	2.31024	2.53859	13.9066	13.0878	14.7053	1.5716
2018-03-23 08:43:00	3	4	6	233.07	224.077	238.98	0.101354	0.771405	7.4397	49.9863	49.976	50.0071	49.9819	49.5153	50.0381	1.38757	0.946845	2.62742	32.461	13.2042	82.5844	0.101405
2018-03-23 08:44:00	3	4	6	236.754	236.496	236.989	0.04696	0.635591	7.4397	49.9906	49.9798	49.999	49.9932	49.9823	50.0022	1.07979	0.959933	1.16054	33.5834	32.9584	34.657	0.0469514
2018-03-23 08:45:00	3	4	6	237.088	236.833	237.374	0.0467122	0.632868	7.4397	49.9972	49.9902	50.0109	49.9997	49.9876	50.0141	1.10623	1.01571	1.19161	33.4242	32.9644	34.9297	0.0467036
2018-03-23 08:46:00	3	4	6	237.647	237.259	237.921	0.0465005	0.627475	7.4397	50.0064	49.9824	50.0176	50.0029	49.9771	50.0237	1.12348	1.00702	1.29642	33.2745	31.4637	35.1225	0.046488
2018-03-23 08:47:00	3	4	6	237.737	237.585	237.988	0.0463171	0.628612	7.4397	49.9993	49.989	50.0044	49.9991	49.9866	50.0088	1.11738	1.01207	1.21824	33.0795	31.5541	34.5604	0.0463053
2018-03-23 08:48:00	3	4	6	237.808	237.561	238.107	0.0461228	0.627873	7.4397	49.9899	49.9868	50.0036	49.9923	49.984	50.0072	1.13009	1.05936	1.1908	33.064	32.4657	34.3349	0.046116
2018-03-23 08:49:00	3	4	6	237.738	237.562	237.902	0.0459663	0.626996	7.4397	50.0013	49.9794	50.0096	49.9972	49.9756	50.0137	1.1205	1.05263	1.18197	33.0583	32.4903	34.4771	0.045963
2018-03-23 08:50:00	3	4	6	237.902	237.697	238.163	0.0458149	0.625908	1.62979	49.9906	49.9794	50.0082	49.9913	49.9763	50.011	1.10689	1.03404	1.17197	32.9528	32.3804	34.0738	0.0458108
2018-03-23 08:51:00	3	4	6	238.016	237.795	238.355	0.0457063	0.625128	1.62979	49.9828	49.9755	49.9905	49.984	49.973	49.9942	1.12269	1.0701	1.18261	32.857	32.1231	34.2192	0.0457052
2018-03-23 08:52:00	3	4	6	238.249	237.915	238.467	0.0456125	0.623806	1.62979	49.9926	49.9833	50.0094	49.9958	49.9805	50.0152	1.10598	1.03606	1.17623	32.8932	32.1504	34.0515	0.045611
2018-03-23 08:53:00	3	4	6	238.504	238.214	238.714	0.0454959	0.622198	1.62979	49.9958	49.977	50.0094	49.9939	49.9739	50.0135	1.09677	1.03526	1.16869	32.9775	32.2564	34.3512	0.0454954
2018-03-23 08:54:00	3	4	6	238.554	238.223	238.767	0.045467	0.62168	1.62979	50.0074	49.9983	50.0131	50.0084	49.9965	50.0181	1.12822	1.08444	1.17928	32.8895	32.0994	34.1897	0.0454676
2018-03-23 08:55:00	3	4	6	238.512	238.319	238.726	0.0453897	0.621214	1.62979	49.9974	49.9896	50.0054	49.9977	49.9858	50.0073	1.12637	1.05143	1.20834	33.2277	32.5603	34.4742	0.0453884
2018-03-23 08:56:00	3	4	6	238.645	238.426	238.924	0.0453256	0.618037	1.62979	50.0124	50.0019	50.0248	50.0152	49.9972	50.0292	1.13952	1.04076	1.27718	32.9588	31.2514	34.3909	0.0453235
2018-03-23 08:57:00	3	4	6	238.492	238.227	238.811	0.045239	0.619411	1.62979	50.0243	50.0143	50.0267	50.0231	50.0114	50.0308	1.09253	1.00862	1.2484	32.9534	31.2468	34.2156	0.0452377
2018-03-23 08:58:00	3	4	6	238.436	238.046	238.73	0.0452476	0.619646	1.62979	50.0185	50.0115	50.0289	50.0209	50.0073	50.0324	1.12836	1.06204	1.20352	33.3111	32.6607	34.7435	0.0452473
2018-03-23 08:59:00	3	4	6	238.687	237.918	238.906	0.0451812	0.619254	1.62979	50.0257	50.0198	50.0309	50.0255	50.0157	50.0324	1.10477	1.01659	1.21549	33.1356	32.5244	34.2747	0.0451768
2018-03-23 09:00:00	3	4	7	238.749	238.353	238.972	0.0451931	0.616851	0.097183	50.0212	50.0146	50.0268	50.0192	50.0087	50.029	1.14022	1.06877	1.29654	32.8912	31.1356	34.5441	0.045185
2018-03-23 09:01:00	3	4	7	227.671	203.028	238.857	0.928125	0.941552	0.097183	50.0082	50.0069	50.0147	50.0072	49.9825	50.0301	3.70102	1.10833	5.85121	8.13018	2.31214	33.9792	0.92773
2018-03-23 09:02:00	3	4	7	226.914	224.75	230.169	0.936659	0.945689	0.097183	50.0071	50.0066	50.0073	50.0071	49.9895	50.0323	3.82243	3.33083	5.7528	6.87932	4.3533	19.7492	0.936249
2018-03-23 09:03:00	3	4	7	226.906	224.31	230.292	0.941476	0.946239	0.097183	50.0071	50.007	50.0073	50.0072	49.9843	50.0348	3.81999	3.447	5.75145	6.98752	4.4607	20.081	0.941072
2018-03-23 09:04:00	3	4	7	226.901	224.831	230.129	0.942648	0.945855	0.097183	50.0071	50.0072	50.0073	50.0072	49.9878	50.0308	3.80786	3.38803	5.75413	7.00136	4.43449	22.2471	0.942242
2018-03-23 09:05:00	3	4	7	226.893	224.448	229.686	0.944158	0.946826	0.097183	50.0071	50.0071	50.0073	50.0072	49.9828	50.0329	3.79609	3.43706	5.6987	6.95829	4.48903	19.452	0.943742
2018-03-23 09:06:00	3	4	7	226.926	224.928	230.239	0.943822	0.946777	0.097183	50.007	50.0066	50.0073	50.0071	49.9898	50.0295	3.78808	3.44676	5.66893	6.94524	4.47483	19.4924	0.943405
2018-03-23 09:07:00	3	4	7	226.903	224.55	229.69	0.940498	0.946556	0.097183	50.0071	50.0072	50.0073	50.0072	49.988	50.0282	3.78226	3.3952	5.67123	6.9393	4.39003	19.5818	0.940094
2018-03-23 09:08:00	3	4	7	226.892	224.913	230.441	0.940004	0.946768	0.097183	50.0068	50.0063	50.0072	50.007	49.991	50.0165	3.78733	3.3261	5.66471	6.96883	4.4532	20.7235	0.939596
2018-03-23 09:09:00	3	4	7	226.885	224.266	229.898	0.937349	0.946707	0.097183	50.0072	50.0071	50.0074	50.0072	49.9854	50.0279	3.78221	3.31184	5.64923	6.94392	3.97737	19.5478	0.936929
2018-03-23 09:10:00	3	4	7	226.87	224.86	230.486	0.937496	0.946777	4.15047	50.007	50.0068	50.0073	50.0071	49.9937	50.0188	3.77509	3.33476	5.62052	6.93233	4.40815	20.4963	0.937083
2018-03-23 09:11:00	3	4	7	226.896	224.406	229.237	0.937403	0.946225	4.15047	50.0071	50.0071	50.0073	50.0072	49.9894	50.029	3.76396	3.35343	5.59035	6.91539	4.2362	23.1363	0.937006
2018-03-23 09:12:00	3	4	7	226.896	224.61	230.56	0.938155	0.946439	4.15047	50.0071	50.007	50.0073	50.0072	49.9843	50.0358	3.7589	3.3469	5.62428	6.93206	4.40545	20.5174	0.937771
2018-03-23 09:13:00	3	4	7	233.106	223.976	239.193	0.0826017	0.755511	4.15047	50.0017	49.9676	50.012	50.0021	49.2712	50.0144	1.46033	0.871054	3.535	31.4082	4.47558	47.6337	0.0826495
2018-03-23 09:14:00	3	4	7	237.211	236.935	237.448	0.0467412	0.631024	4.15047	50.0173	50.0099	50.023	50.0188	50.0093	50.0254	1.0295	0.818724	1.19736	33.129	31.7939	34.3812	0.0467341
2018-03-23 09:15:00	3	4	7	237.603	237.246	237.818	0.0464428	0.629296	4.15047	50.0142	50.0027	50.0192	50.0116	49.9966	50.0206	1.05362	0.959331	1.22782	33.1344	31.9643	34.2114	0.0464367
2018-03-23 09:16:00	3	4	7	237.838	237.65	238.093	0.046209	0.627639	4.15047	49.9887	49.9807	50.0027	49.9865	49.9757	49.9962	1.02332	0.882066	1.16913	33.1969	32.1509	34.3198	0.0461996
[truncated: 1,587 more rows]

## Sheet: měření_bat_100%
Id měření	spotřebič	spotřebič	spotřebič	Datum	Start	Konec
0	sekačka	vrtačka	konvice	22.3.	1899-12-31	1899-12-31 00:12:00		1	2	3
1	sekačka	vrtačka	lednice	22.3.	1899-12-31 00:30:00	1899-12-31 00:42:00		1	2	4				120 komb.dat.setu s 13 zazn.mereni (30 radku celkem)
2	sekačka	vrtačka	spin_zdroj	22.3.	1899-12-31 01:00:00	1899-12-31 01:12:00		1	2	5
3	sekačka	vrtačka	klimatizace	22.3.	1899-12-31 01:30:00	1899-12-31 01:42:00		1	2	6				Tren.: 80 setu (2/3)
4	sekačka	vrtačka	mikrovlnka	22.3.	1899-12-31 02:00:00	1899-12-31 02:12:00		1	2	7				Test: "5-fold Cross validation"
5	sekačka	vrtačka	boiler	22.3.	1899-12-31 02:30:00	1899-12-31 02:42:00		1	2	8				Predik.: 40 setu (1/3)
6	sekačka	vrtačka	TV	22.3.	1899-12-31 03:00:00	1899-12-31 03:12:00		1	2	9
7	sekačka	vrtačka	světlo	22.3.	1899-12-31 03:30:00	1899-12-31 03:42:00		1	2	10
8	sekačka	konvice	lednice	22.3.	1899-12-31 04:00:00	1899-12-31 04:12:00		1	3	4
9	sekačka	konvice	spin_zdroj	22.3.	1899-12-31 04:30:00	1899-12-31 04:42:00		1	3	5				MATLAB R2019a: Statistical and machine-learning tool-box (vybrana metoda s min. test.chybou)
10	sekačka	konvice	klimatizace	22.3.	1899-12-31 05:00:00	1899-12-31 05:12:00		1	3	6
11	sekačka	konvice	mikrovlnka	22.3.	1899-12-31 05:30:00	1899-12-31 05:42:00		1	3	7
12	sekačka	konvice	boiler	22.3.	1899-12-31 06:00:00	1899-12-31 06:12:00		1	3	8
13	sekačka	konvice	TV	22.3.	1899-12-31 06:30:00	1899-12-31 06:42:00		1	3	9
14	sekačka	konvice	světlo	22.3.	1899-12-31 07:00:00	1899-12-31 07:12:00		1	3	10
15	sekačka	lednice	spin_zdroj	22.3.	1899-12-31 07:30:00	1899-12-31 07:42:00		1	4	5
16	sekačka	lednice	klimatizace	22.3.	1899-12-31 08:00:00	1899-12-31 08:12:00		1	4	6				Po každém cyklu měření kombinace spotřebičů se baterie nabili vždy do 100 %.
17	sekačka	lednice	mikrovlnka	22.3.	1899-12-31 08:30:00	1899-12-31 08:42:00		1	4	7				Měření jedné kombinace trvalo 12 min. Dobíjení vždy 18 min. Dobíjení probíhalo z externí/distribuční elektrické síťe.
116	mikrovlnka	boiler	TV	22.3.	1899-12-31 09:00:00	1899-12-31 09:12:00		7	8	9
117	mikrovlnka	boiler	světlo	22.3.	1899-12-31 09:30:00	1899-12-31 09:42:00		7	8	10				Měřili jsme vždy parametry kvality elektrické energie v kombinaci třech spuštěných spotřebičů. Data jsou minutové průměry.
118	mikrovlnka	TV	světlo	22.3.	1899-12-31 10:00:00	1899-12-31 10:12:00		7	9	10
21	sekačka	spin_zdroj	klimatizace	22.3.	1899-12-31 10:30:00	1899-12-31 10:42:00		1	5	6				THDU, THDI = Total harmonic distortion of voltage and current
22	sekačka	spin_zdroj	mikrovlnka	22.3.	1899-12-31 11:00:00	1899-12-31 11:12:00		1	5	7				Short-Term Flicker Perceptibility (Pst) is the measure over a short period (a few minutes) of how irritating flicker is thought to be. Irritation may be caused by consistent minor flicker or occasional major flicker events.
110	klimatizace	mikrovlnka	boiler	22.3.	1899-12-31 11:30:00	1899-12-31 11:42:00		6	7	8
111	klimatizace	mikrovlnka	TV	22.3.	1899-12-31 12:00:00	1899-12-31 12:12:00		6	7	9
112	klimatizace	mikrovlnka	světlo	22.3.	1899-12-31 12:30:00	1899-12-31 12:42:00		6	7	10				1	sekačka
26	sekačka	klimatizace	mikrovlnka	22.3.	1899-12-31 13:00:00	1899-12-31 13:12:00		1	6	7				2	vrtačka
104	spin_zdroj	mikrovlnka	boiler	22.3.	1899-12-31 13:30:00	1899-12-31 13:42:00		5	7	8				3	konvice
105	spin_zdroj	mikrovlnka	TV	22.3.	1899-12-31 14:00:00	1899-12-31 14:12:00		5	7	9				4	lednice
106	spin_zdroj	mikrovlnka	světlo	22.3.	1899-12-31 14:30:00	1899-12-31 14:42:00		5	7	10				5	spin_zdroj
30	sekačka	mikrovlnka	boiler	22.3.	1899-12-31 15:00:00	1899-12-31 15:12:00		1	7	8				6	klimatizace
31	sekačka	mikrovlnka	TV	22.3.	1899-12-31 15:30:00	1899-12-31 15:42:00		1	7	9				7	mikrovlnka
32	sekačka	mikrovlnka	světlo	22.3.	1899-12-31 16:00:00	1899-12-31 16:12:00		1	7	10				8	boiler
94	lednice	mikrovlnka	boiler	22.3.	1899-12-31 16:30:00	1899-12-31 16:42:00		4	7	8				9	TV
95	lednice	mikrovlnka	TV	22.3.	1899-12-31 17:00:00	1899-12-31 17:12:00		4	7	9				10	světlo
96	lednice	mikrovlnka	světlo	22.3.	1899-12-31 17:30:00	1899-12-31 17:42:00		4	7	10
58	vrtačka	mikrovlnka	boiler	22.3.	1899-12-31 18:00:00	1899-12-31 18:12:00		2	7	8
59	vrtačka	mikrovlnka	TV	22.3.	1899-12-31 18:30:00	1899-12-31 18:42:00		2	7	9
60	vrtačka	mikrovlnka	světlo	22.3.	1899-12-31 19:00:00	1899-12-31 19:12:00		2	7	10
39	vrtačka	konvice	mikrovlnka	22.3.	1899-12-31 19:30:00	1899-12-31 19:42:00		2	3	7
40	vrtačka	konvice	boiler	22.3.	1899-12-31 20:00:00	1899-12-31 20:12:00		2	3	8
41	vrtačka	konvice	TV	22.3.	1899-12-31 20:30:00	1899-12-31 20:42:00		2	3	9
42	vrtačka	konvice	světlo	22.3.	1899-12-31 21:00:00	1899-12-31 21:12:00		2	3	10
43	vrtačka	lednice	spin_zdroj	22.3.	1899-12-31 21:30:00	1899-12-31 21:42:00		2	4	5
44	vrtačka	lednice	klimatizace	22.3.	1899-12-31 22:00:00	1899-12-31 22:12:00		2	4	6
45	vrtačka	lednice	mikrovlnka	22.3.	1899-12-31 22:30:00	1899-12-31 22:42:00		2	4	7
46	vrtačka	lednice	boiler	22.3.	1899-12-31 23:00:00	1899-12-31 23:12:00		2	4	8
47	vrtačka	lednice	TV	22.3.	1899-12-31 23:30:00	1899-12-31 23:42:00		2	4	9
48	vrtačka	lednice	světlo	23.3.	1900-01-01	1900-01-01 00:12:00		2	4	10
49	vrtačka	spin_zdroj	klimatizace	23.3.	1900-01-01 00:30:00	1900-01-01 00:42:00		2	5	6
50	vrtačka	spin_zdroj	mikrovlnka	23.3.	1900-01-01 01:00:00	1900-01-01 01:12:00		2	5	7
51	vrtačka	spin_zdroj	boiler	23.3.	1900-01-01 01:30:00	1900-01-01 01:42:00		2	5	8
52	vrtačka	spin_zdroj	TV	23.3.	1900-01-01 02:00:00	1900-01-01 02:12:00		2	5	9
53	vrtačka	spin_zdroj	světlo	23.3.	1900-01-01 02:30:00	1900-01-01 02:42:00		2	5	10
54	vrtačka	klimatizace	mikrovlnka	23.3.	1900-01-01 03:00:00	1900-01-01 03:12:00		2	6	7
55	vrtačka	klimatizace	boiler	23.3.	1900-01-01 03:30:00	1900-01-01 03:42:00		2	6	8
56	vrtačka	klimatizace	TV	23.3.	1900-01-01 04:00:00	1900-01-01 04:12:00		2	6	9
57	vrtačka	klimatizace	světlo	23.3.	1900-01-01 04:30:00	1900-01-01 04:42:00		2	6	10
36	vrtačka	konvice	lednice	23.3.	1900-01-01 05:00:00	1900-01-01 05:12:00		2	3	4
37	vrtačka	konvice	spin_zdroj	23.3.	1900-01-01 05:30:00	1900-01-01 05:42:00		2	3	5
38	vrtačka	konvice	klimatizace	23.3.	1900-01-01 06:00:00	1900-01-01 06:12:00		2	3	6
61	vrtačka	boiler	TV	23.3.	1900-01-01 06:30:00	1900-01-01 06:42:00		2	8	9
62	vrtačka	boiler	světlo	23.3.	1900-01-01 07:00:00	1900-01-01 07:12:00		2	8	10
63	vrtačka	TV	světlo	23.3.	1900-01-01 07:30:00	1900-01-01 07:42:00		2	9	10
64	konvice	lednice	spin_zdroj	23.3.	1900-01-01 08:00:00	1900-01-01 08:12:00		3	4	5
65	konvice	lednice	klimatizace	23.3.	1900-01-01 08:30:00	1900-01-01 08:42:00		3	4	6
66	konvice	lednice	mikrovlnka	23.3.	1900-01-01 09:00:00	1900-01-01 09:12:00		3	4	7
79	konvice	mikrovlnka	boiler	23.3.	1900-01-01 09:30:00	1900-01-01 09:42:00		3	7	8
80	konvice	mikrovlnka	TV	23.3.	1900-01-01 10:00:00	1900-01-01 10:12:00		3	7	9
81	konvice	mikrovlnka	světlo	23.3.	1900-01-01 10:30:00	1900-01-01 10:42:00		3	7	10
70	konvice	spin_zdroj	klimatizace	23.3.	1900-01-01 11:00:00	1900-01-01 11:12:00		3	5	6
71	konvice	spin_zdroj	mikrovlnka	23.3.	1900-01-01 11:30:00	1900-01-01 11:42:00		3	5	7
72	konvice	spin_zdroj	boiler	23.3.	1900-01-01 12:00:00	1900-01-01 12:12:00		3	5	8
73	konvice	spin_zdroj	TV	23.3.	1900-01-01 12:30:00	1900-01-01 12:42:00		3	5	9
74	konvice	spin_zdroj	světlo	23.3.	1900-01-01 13:00:00	1900-01-01 13:12:00		3	5	10
75	konvice	klimatizace	mikrovlnka	23.3.	1900-01-01 13:30:00	1900-01-01 13:42:00		3	6	7
76	konvice	klimatizace	boiler	23.3.	1900-01-01 14:00:00	1900-01-01 14:12:00		3	6	8
77	konvice	klimatizace	TV	23.3.	1900-01-01 14:30:00	1900-01-01 14:42:00		3	6	9
78	konvice	klimatizace	světlo	23.3.	1900-01-01 15:00:00	1900-01-01 15:12:00		3	6	10
67	konvice	lednice	boiler	23.3.	1900-01-01 15:30:00	1900-01-01 15:42:00		3	4	8
68	konvice	lednice	TV	23.3.	1900-01-01 16:00:00	1900-01-01 16:12:00		3	4	9					Zac.predikce
69	konvice	lednice	světlo	23.3.	1900-01-01 16:30:00	1900-01-01 16:42:00		3	4	10
82	konvice	boiler	TV	23.3.	1900-01-01 17:00:00	1900-01-01 17:12:00		3	8	9
83	konvice	boiler	světlo	23.3.	1900-01-01 17:30:00	1900-01-01 17:42:00		3	8	10
84	konvice	TV	světlo	23.3.	1900-01-01 18:00:00	1900-01-01 18:12:00		3	9	10
85	lednice	spin_zdroj	klimatizace	23.3.	1900-01-01 18:30:00	1900-01-01 18:42:00		4	5	6
86	lednice	spin_zdroj	mikrovlnka	23.3.	1900-01-01 19:00:00	1900-01-01 19:12:00		4	5	7
87	lednice	spin_zdroj	boiler	23.3.	1900-01-01 19:30:00	1900-01-01 19:42:00		4	5	8
88	lednice	spin_zdroj	TV	23.3.	1900-01-01 20:00:00	1900-01-01 20:12:00		4	5	9
89	lednice	spin_zdroj	světlo	23.3.	1900-01-01 20:30:00	1900-01-01 20:42:00		4	5	10
90	lednice	klimatizace	mikrovlnka	23.3.	1900-01-01 21:00:00	1900-01-01 21:12:00		4	6	7
91	lednice	klimatizace	boiler	23.3.	1900-01-01 21:30:00	1900-01-01 21:42:00		4	6	8
92	lednice	klimatizace	TV	23.3.	1900-01-01 22:00:00	1900-01-01 22:12:00		4	6	9
93	lednice	klimatizace	světlo	23.3.	1900-01-01 22:30:00	1900-01-01 22:42:00		4	6	10
33	sekačka	boiler	TV	23.3.	1900-01-01 23:00:00	1900-01-01 23:12:00		1	8	9
34	sekačka	boiler	světlo	23.3.	1900-01-01 23:30:00	1900-01-01 23:42:00		1	8	10
35	sekačka	TV	světlo	24.3.	1900-01-02	1900-01-02 00:12:00		1	9	10
97	lednice	boiler	TV	24.3.	1900-01-02 00:30:00	1900-01-02 00:42:00		4	8	9
98	lednice	boiler	světlo	24.3.	1900-01-02 01:00:00	1900-01-02 01:12:00		4	8	10
99	lednice	TV	světlo	24.3.	1900-01-02 01:30:00	1900-01-02 01:42:00		4	9	10
100	spin_zdroj	klimatizace	mikrovlnka	24.3.	1900-01-02 02:00:00	1900-01-02 02:12:00		5	6	7
101	spin_zdroj	klimatizace	boiler	24.3.	1900-01-02 02:30:00	1900-01-02 02:42:00		5	6	8
102	spin_zdroj	klimatizace	TV	24.3.	1900-01-02 03:00:00	1900-01-02 03:12:00		5	6	9
103	spin_zdroj	klimatizace	světlo	24.3.	1900-01-02 03:30:00	1900-01-02 03:42:00		5	6	10
27	sekačka	klimatizace	boiler	24.3.	1900-01-02 04:00:00	1900-01-02 04:12:00		1	6	8
28	sekačka	klimatizace	TV	24.3.	1900-01-02 04:30:00	1900-01-02 04:42:00		1	6	9
29	sekačka	klimatizace	světlo	24.3.	1900-01-02 05:00:00	1900-01-02 05:12:00		1	6	10
107	spin_zdroj	boiler	TV	24.3.	1900-01-02 05:30:00	1900-01-02 05:42:00		5	8	9
108	spin_zdroj	boiler	světlo	24.3.	1900-01-02 06:00:00	1900-01-02 06:12:00		5	8	10
109	spin_zdroj	TV	světlo	24.3.	1900-01-02 06:30:00	1900-01-02 06:42:00		5	9	10
23	sekačka	spin_zdroj	boiler	24.3.	1900-01-02 07:00:00	1900-01-02 07:12:00		1	5	8
24	sekačka	spin_zdroj	TV	24.3.	1900-01-02 07:30:00	1900-01-02 07:42:00		1	5	9
25	sekačka	spin_zdroj	světlo	24.3.	1900-01-02 08:00:00	1900-01-02 08:12:00		1	5	10
113	klimatizace	boiler	TV	24.3.	1900-01-02 08:30:00	1900-01-02 08:42:00		6	8	9
114	klimatizace	boiler	světlo	24.3.	1900-01-02 09:00:00	1900-01-02 09:12:00		6	8	10
115	klimatizace	TV	světlo	24.3.	1900-01-02 09:30:00	1900-01-02 09:42:00		6	9	10
18	sekačka	lednice	boiler	24.3.	1900-01-02 10:00:00	1900-01-02 10:12:00		1	4	8
19	sekačka	lednice	TV	24.3.	1900-01-02 10:30:00	1900-01-02 10:42:00		1	4	9
20	sekačka	lednice	světlo	24.3.	1900-01-02 11:00:00	1900-01-02 11:12:00		1	4	10
119	boiler	TV	světlo	24.3.	1900-01-02 11:30:00	1900-01-02 11:42:00		8	9	10

## Sheet: měření_bat_50%
Id měření	spotřebič	spotřebič	spotřebič	Datum	Start	Konec
0	sekačka	vrtačka	konvice	28.3.	1899-12-31	1899-12-31 00:12:00
1	sekačka	vrtačka	lednice	28.3.	1899-12-31 00:30:00	1899-12-31 00:42:00		The applied off-grid system has 2 Photovoltaic Panels (PV). The 1st panel is poly-crystal placed on the building roof and the 2nd one is mono-crystal solar tracker beside the off-grid building. Each panel has nominal production of power 2 kWp. Wind turbine with the nominal produced electrical power 10 kWp is another source of energy in the off-grid system.
2	sekačka	vrtačka	spin_zdroj	28.3.	1899-12-31 01:00:00	1899-12-31 01:12:00
3	sekačka	vrtačka	klimatizace	28.3.	1899-12-31 01:30:00	1899-12-31 01:42:00		Off-Grid system is hybrid inverter is Conext XW+ 8545 with continuous output power 6.8 kW. Hybrid inverter controlled the charging of the battery bank comprising of 40 NiCd Ferrak 375 KPL batteries. Each battery had 375 Ah capacity and 1.2 nominal voltage.
4	sekačka	vrtačka	mikrovlnka	28.3.	1899-12-31 02:00:00	1899-12-31 02:12:00		The battery during the charge and discharge change the voltage value. Fully charge battery produces approximately 1.5 V and battery at 50 % SoC produce about 1.2 V. These values are applicable for discharge current 0.1C. The Off-grid system is design like self-sufficient house.
5	sekačka	vrtačka	boiler	28.3.	1899-12-31 02:30:00	1899-12-31 02:42:00
6	sekačka	vrtačka	TV	28.3.	1899-12-31 03:00:00	1899-12-31 03:12:00		In the experiment, each appliance was connected to the hybrid inverter via a switchboard QUIDO controlled by ADSM control system without optimization. Control system turn on the appliance in triplet’s combination in the defined schedule following the recharging battery phase automatically because single running appliances in a household are rather uncommon. Appliances were turned on for a for 12 …
7	sekačka	vrtačka	světlo	28.3.	1899-12-31 03:30:00	1899-12-31 03:42:00
8	sekačka	konvice	lednice	28.3.	1899-12-31 04:00:00	1899-12-31 04:12:00
9	sekačka	konvice	spin_zdroj	28.3.	1899-12-31 04:30:00	1899-12-31 04:42:00
10	sekačka	konvice	klimatizace	28.3.	1899-12-31 05:00:00	1899-12-31 05:12:00
11	sekačka	konvice	mikrovlnka	28.3.	1899-12-31 05:30:00	1899-12-31 05:42:00
12	sekačka	konvice	boiler	28.3.	1899-12-31 06:00:00	1899-12-31 06:12:00
13	sekačka	konvice	TV	28.3.	1899-12-31 06:30:00	1899-12-31 06:42:00
14	sekačka	konvice	světlo	28.3.	1899-12-31 07:00:00	1899-12-31 07:12:00
15	sekačka	lednice	spin_zdroj	28.3.	1899-12-31 07:30:00	1899-12-31 07:42:00
16	sekačka	lednice	klimatizace	28.3.	1899-12-31 08:00:00	1899-12-31 08:12:00
17	sekačka	lednice	mikrovlnka	28.3.	1899-12-31 08:30:00	1899-12-31 08:42:00
116	mikrovlnka	boiler	TV	28.3.	1899-12-31 09:00:00	1899-12-31 09:12:00
117	mikrovlnka	boiler	světlo	28.3.	1899-12-31 09:30:00	1899-12-31 09:42:00
118	mikrovlnka	TV	světlo	28.3.	1899-12-31 10:00:00	1899-12-31 10:12:00
21	sekačka	spin_zdroj	klimatizace	28.3.	1899-12-31 10:30:00	1899-12-31 10:42:00
22	sekačka	spin_zdroj	mikrovlnka	28.3.	1899-12-31 11:00:00	1899-12-31 11:12:00
110	klimatizace	mikrovlnka	boiler	28.3.	1899-12-31 11:30:00	1899-12-31 11:42:00
111	klimatizace	mikrovlnka	TV	28.3.	1899-12-31 12:00:00	1899-12-31 12:12:00
112	klimatizace	mikrovlnka	světlo	28.3.	1899-12-31 12:30:00	1899-12-31 12:42:00
26	sekačka	klimatizace	mikrovlnka	28.3.	1899-12-31 13:00:00	1899-12-31 13:12:00
104	spin_zdroj	mikrovlnka	boiler	28.3.	1899-12-31 13:30:00	1899-12-31 13:42:00
105	spin_zdroj	mikrovlnka	TV	28.3.	1899-12-31 14:00:00	1899-12-31 14:12:00
106	spin_zdroj	mikrovlnka	světlo	28.3.	1899-12-31 14:30:00	1899-12-31 14:42:00
30	sekačka	mikrovlnka	boiler	28.3.	1899-12-31 15:00:00	1899-12-31 15:12:00
31	sekačka	mikrovlnka	TV	28.3.	1899-12-31 15:30:00	1899-12-31 15:42:00
32	sekačka	mikrovlnka	světlo	28.3.	1899-12-31 16:00:00	1899-12-31 16:12:00
94	lednice	mikrovlnka	boiler	28.3.	1899-12-31 16:30:00	1899-12-31 16:42:00
95	lednice	mikrovlnka	TV	28.3.	1899-12-31 17:00:00	1899-12-31 17:12:00
96	lednice	mikrovlnka	světlo	28.3.	1899-12-31 17:30:00	1899-12-31 17:42:00
58	vrtačka	mikrovlnka	boiler	28.3.	1899-12-31 18:00:00	1899-12-31 18:12:00
59	vrtačka	mikrovlnka	TV	28.3.	1899-12-31 18:30:00	1899-12-31 18:42:00
60	vrtačka	mikrovlnka	světlo	28.3.	1899-12-31 19:00:00	1899-12-31 19:12:00
39	vrtačka	konvice	mikrovlnka	28.3.	1899-12-31 19:30:00	1899-12-31 19:42:00
40	vrtačka	konvice	boiler	28.3.	1899-12-31 20:00:00	1899-12-31 20:12:00
41	vrtačka	konvice	TV	28.3.	1899-12-31 20:30:00	1899-12-31 20:42:00
42	vrtačka	konvice	světlo	28.3.	1899-12-31 21:00:00	1899-12-31 21:12:00
43	vrtačka	lednice	spin_zdroj	28.3.	1899-12-31 21:30:00	1899-12-31 21:42:00
44	vrtačka	lednice	klimatizace	28.3.	1899-12-31 22:00:00	1899-12-31 22:12:00
45	vrtačka	lednice	mikrovlnka	28.3.	1899-12-31 22:30:00	1899-12-31 22:42:00
46	vrtačka	lednice	boiler	28.3.	1899-12-31 23:00:00	1899-12-31 23:12:00
47	vrtačka	lednice	TV	28.3.	1899-12-31 23:30:00	1899-12-31 23:42:00
48	vrtačka	lednice	světlo	29.3.	1900-01-01	1900-01-01 00:12:00
49	vrtačka	spin_zdroj	klimatizace	29.3.	1900-01-01 00:30:00	1900-01-01 00:42:00
50	vrtačka	spin_zdroj	mikrovlnka	29.3.	1900-01-01 01:00:00	1900-01-01 01:12:00
51	vrtačka	spin_zdroj	boiler	29.3.	1900-01-01 01:30:00	1900-01-01 01:42:00
52	vrtačka	spin_zdroj	TV	29.3.	1900-01-01 02:00:00	1900-01-01 02:12:00
53	vrtačka	spin_zdroj	světlo	29.3.	1900-01-01 02:30:00	1900-01-01 02:42:00
54	vrtačka	klimatizace	mikrovlnka	29.3.	1900-01-01 03:00:00	1900-01-01 03:12:00
55	vrtačka	klimatizace	boiler	29.3.	1900-01-01 03:30:00	1900-01-01 03:42:00
56	vrtačka	klimatizace	TV	29.3.	1900-01-01 04:00:00	1900-01-01 04:12:00
57	vrtačka	klimatizace	světlo	29.3.	1900-01-01 04:30:00	1900-01-01 04:42:00
36	vrtačka	konvice	lednice	29.3.	1900-01-01 05:00:00	1900-01-01 05:12:00
37	vrtačka	konvice	spin_zdroj	29.3.	1900-01-01 05:30:00	1900-01-01 05:42:00
38	vrtačka	konvice	klimatizace	29.3.	1900-01-01 06:00:00	1900-01-01 06:12:00
61	vrtačka	boiler	TV	29.3.	1900-01-01 06:30:00	1900-01-01 06:42:00
62	vrtačka	boiler	světlo	29.3.	1900-01-01 07:00:00	1900-01-01 07:12:00
63	vrtačka	TV	světlo	29.3.	1900-01-01 07:30:00	1900-01-01 07:42:00
64	konvice	lednice	spin_zdroj	29.3.	1900-01-01 08:00:00	1900-01-01 08:12:00
65	konvice	lednice	klimatizace	29.3.	1900-01-01 08:30:00	1900-01-01 08:42:00
66	konvice	lednice	mikrovlnka	29.3.	1900-01-01 09:00:00	1900-01-01 09:12:00
79	konvice	mikrovlnka	boiler	29.3.	1900-01-01 09:30:00	1900-01-01 09:42:00
80	konvice	mikrovlnka	TV	29.3.	1900-01-01 10:00:00	1900-01-01 10:12:00
81	konvice	mikrovlnka	světlo	29.3.	1900-01-01 10:30:00	1900-01-01 10:42:00
70	konvice	spin_zdroj	klimatizace	29.3.	1900-01-01 11:00:00	1900-01-01 11:12:00
71	konvice	spin_zdroj	mikrovlnka	29.3.	1900-01-01 11:30:00	1900-01-01 11:42:00
72	konvice	spin_zdroj	boiler	29.3.	1900-01-01 12:00:00	1900-01-01 12:12:00
73	konvice	spin_zdroj	TV	29.3.	1900-01-01 12:30:00	1900-01-01 12:42:00
74	konvice	spin_zdroj	světlo	29.3.	1900-01-01 13:00:00	1900-01-01 13:12:00
75	konvice	klimatizace	mikrovlnka	29.3.	1900-01-01 13:30:00	1900-01-01 13:42:00
76	konvice	klimatizace	boiler	29.3.	1900-01-01 14:00:00	1900-01-01 14:12:00
77	konvice	klimatizace	TV	29.3.	1900-01-01 14:30:00	1900-01-01 14:42:00
78	konvice	klimatizace	světlo	29.3.	1900-01-01 15:00:00	1900-01-01 15:12:00
67	konvice	lednice	boiler	29.3.	1900-01-01 15:30:00	1900-01-01 15:42:00
68	konvice	lednice	TV	29.3.	1900-01-01 16:00:00	1900-01-01 16:12:00
69	konvice	lednice	světlo	29.3.	1900-01-01 16:30:00	1900-01-01 16:42:00
82	konvice	boiler	TV	29.3.	1900-01-01 17:00:00	1900-01-01 17:12:00
83	konvice	boiler	světlo	29.3.	1900-01-01 17:30:00	1900-01-01 17:42:00
84	konvice	TV	světlo	29.3.	1900-01-01 18:00:00	1900-01-01 18:12:00
85	lednice	spin_zdroj	klimatizace	29.3.	1900-01-01 18:30:00	1900-01-01 18:42:00
86	lednice	spin_zdroj	mikrovlnka	29.3.	1900-01-01 19:00:00	1900-01-01 19:12:00
87	lednice	spin_zdroj	boiler	29.3.	1900-01-01 19:30:00	1900-01-01 19:42:00
88	lednice	spin_zdroj	TV	29.3.	1900-01-01 20:00:00	1900-01-01 20:12:00
89	lednice	spin_zdroj	světlo	29.3.	1900-01-01 20:30:00	1900-01-01 20:42:00
90	lednice	klimatizace	mikrovlnka	29.3.	1900-01-01 21:00:00	1900-01-01 21:12:00
91	lednice	klimatizace	boiler	29.3.	1900-01-01 21:30:00	1900-01-01 21:42:00
92	lednice	klimatizace	TV	29.3.	1900-01-01 22:00:00	1900-01-01 22:12:00
93	lednice	klimatizace	světlo	29.3.	1900-01-01 22:30:00	1900-01-01 22:42:00
33	sekačka	boiler	TV	29.3.	1900-01-01 23:00:00	1900-01-01 23:12:00
34	sekačka	boiler	světlo	29.3.	1900-01-01 23:30:00	1900-01-01 23:42:00
35	sekačka	TV	světlo	30.3.	1900-01-02	1900-01-02 00:12:00
97	lednice	boiler	TV	30.3.	1900-01-02 00:30:00	1900-01-02 00:42:00
98	lednice	boiler	světlo	30.3.	1900-01-02 01:00:00	1900-01-02 01:12:00
99	lednice	TV	světlo	30.3.	1900-01-02 01:30:00	1900-01-02 01:42:00
100	spin_zdroj	klimatizace	mikrovlnka	30.3.	1900-01-02 02:00:00	1900-01-02 02:12:00
101	spin_zdroj	klimatizace	boiler	30.3.	1900-01-02 02:30:00	1900-01-02 02:42:00
102	spin_zdroj	klimatizace	TV	30.3.	1900-01-02 03:00:00	1900-01-02 03:12:00
103	spin_zdroj	klimatizace	světlo	30.3.	1900-01-02 03:30:00	1900-01-02 03:42:00
27	sekačka	klimatizace	boiler	30.3.	1900-01-02 04:00:00	1900-01-02 04:12:00
28	sekačka	klimatizace	TV	30.3.	1900-01-02 04:30:00	1900-01-02 04:42:00
29	sekačka	klimatizace	světlo	30.3.	1900-01-02 05:00:00	1900-01-02 05:12:00
107	spin_zdroj	boiler	TV	30.3.	1900-01-02 05:30:00	1900-01-02 05:42:00
108	spin_zdroj	boiler	světlo	30.3.	1900-01-02 06:00:00	1900-01-02 06:12:00
109	spin_zdroj	TV	světlo	30.3.	1900-01-02 06:30:00	1900-01-02 06:42:00
23	sekačka	spin_zdroj	boiler	30.3.	1900-01-02 07:00:00	1900-01-02 07:12:00
24	sekačka	spin_zdroj	TV	30.3.	1900-01-02 07:30:00	1900-01-02 07:42:00
25	sekačka	spin_zdroj	světlo	30.3.	1900-01-02 08:00:00	1900-01-02 08:12:00
113	klimatizace	boiler	TV	30.3.	1900-01-02 08:30:00	1900-01-02 08:42:00
114	klimatizace	boiler	světlo	30.3.	1900-01-02 09:00:00	1900-01-02 09:12:00
115	klimatizace	TV	světlo	30.3.	1900-01-02 09:30:00	1900-01-02 09:42:00
18	sekačka	lednice	boiler	30.3.	1900-01-02 10:00:00	1900-01-02 10:12:00
19	sekačka	lednice	TV	30.3.	1900-01-02 10:30:00	1900-01-02 10:42:00
20	sekačka	lednice	světlo	30.3.	1900-01-02 11:00:00	1900-01-02 11:12:00
119	boiler	TV	světlo	30.3.	1900-01-02 11:30:00	1900-01-02 11:42:00
